# Supplementary material for: Alternate Bearing in Citrus: Changes in the Expression of Flowering Control Genes and in Global Gene Expression in ON- versus OFF-Crop Trees
Source: PLoS One. 2012 Oct 11;7(10):e46930. doi: 10.1371/journal.pone.0046930 (PMC3469648; doi:10.1371/journal.pone.0046930)
Supplement: Table S3 — Microarrays hybridization results by log signal. (XLSX) [file pone.0046930.s009.xlsx]

## Sheet: results
Probe.Set.ID	UniGene.ID	BudsOnOff.logFC	BudMayOnOff.logFC	BudSepOnOff.logFC	BudDecOnOff.logFC	StemLeafOnOff.logFC	StemLeafMayOnOff.logFC	StemLeafSepOnOff.logFC	BudsOnOff.adj.P.Val	BudMayOnOff.adj.P.Val	BudSepOnOff.adj.P.Val	BudDecOnOff.adj.P.Val	StemLeafOnOff.adj.P.Val	StemLeafMayOnOff.adj.P.Val	StemLeafSepOnOff.adj.P.Val	logSignal.BudOnMay	logSignal.BudOffMay	logSignal.Leaf.StemOnMay	logSignal.Leaf.StemOffMay	logSignal.BudOnSeptember	logSignal.BudOffSeptember	logSignal.Leaf.StemOnSeptember	logSignal.Leaf.StemOffSeptember	logSignal.BudOnDec.Jan	logSignal.BudOffDec.Jan
AF506028_F_at	Csi.16819	0.0115273	0.0110101	0.00978426	0.0141369	-0.00282672	-0.0112672	0.00561377	0.951411	0.912769	0.961821	0.964053	0.993811	0.946349	0.987132	-0.00552849	-0.0165386	-0.016909	-0.00564182	-0.00521433	-0.0149986	0.0187062	0.0130924	0.0235846	0.00944766
AF506028_R_at	Csi.1824	0.00932049	0.00129745	0.0135427	0.0134038	-0.00146078	-0.0168564	0.0139348	0.96263	0.990112	0.947747	0.966732	0.996585	0.916787	0.967698	-0.0264263	-0.0277238	-0.0237539	-0.00689757	0.00409102	-0.00945167	0.018319	0.00438422	0.0404314	0.0270276
AFFX-BioB-3_at	---	0.134891	0.241876	0.113915	0.0529699	-0.150144	-0.230752	-0.0695366	0.720743	0.369327	0.842915	0.960099	0.784804	0.544566	0.950595	0.114868	-0.127008	-0.0912304	0.139521	-0.343694	-0.457608	0.176071	0.245608	0.19822	0.14525
AFFX-BioB-5_at	---	0.122282	0.20225	0.12384	0.044463	-0.0978521	-0.294122	0.0984173	0.688501	0.375024	0.792445	0.960565	0.850982	0.322699	0.901529	0.0429435	-0.159306	-0.0596162	0.234505	-0.292559	-0.416399	0.229816	0.131399	0.16684	0.122377
AFFX-BioB-M_at	---	0.141272	0.240011	0.094287	0.0937979	-0.151152	-0.221525	-0.0807796	0.689312	0.361471	0.872907	0.924056	0.773839	0.553583	0.938626	0.0988999	-0.141111	-0.0980185	0.123507	-0.328345	-0.422632	0.193481	0.27426	0.196879	0.103081
AFFX-BioC-3_at	---	0.119288	0.291388	0.00838867	0.0617035	-0.122164	-0.247611	0.00328287	0.695601	0.181708	0.988391	0.94415	0.796251	0.414458	0.997647	0.189367	-0.102021	-0.0960474	0.151563	-0.361786	-0.370175	0.154392	0.151109	0.172651	0.110948
AFFX-BioC-5_at	---	0.130304	0.308751	0.0219872	0.064121	-0.105212	-0.224897	0.0144719	0.683076	0.182241	0.972023	0.945799	0.845908	0.499781	0.989989	0.196744	-0.112007	-0.096244	0.128653	-0.314648	-0.336635	0.175966	0.161494	0.130399	0.0662782
AFFX-BioDn-3_at	---	0.105332	0.266649	0.0469505	0.00558795	-0.0322747	-0.123734	0.0591849	0.718905	0.18673	0.929313	0.995854	0.96258	0.703606	0.94501	0.214777	-0.0518719	0.0442774	0.168012	-0.295222	-0.342173	0.102227	0.0430426	0.061259	0.0556711
AFFX-BioDn-5_at	---	0.104769	0.227493	0.0125486	0.077441	-0.0211389	-0.0190948	-0.023183	0.770635	0.33075	0.983916	0.930827	0.979756	0.970136	0.981736	0.172445	-0.0550486	0.0209215	0.0400163	-0.287261	-0.299809	0.0983257	0.121509	0.133171	0.0557303
AFFX-Cit-actin-3_s_at	Csi.2534	0.0228963	0.0686716	0.0197169	-0.0190057	0.0628988	0.00709442	0.118703	0.920555	0.558524	0.944662	0.96584	0.777715	0.977236	0.647413	0.092072	0.0234005	0.297788	0.290694	-0.105741	-0.125457	0.097021	-0.0216821	-0.283551	-0.264545
AFFX-Cit-actin-5_s_at	Csi.2534	0.0530985	0.476447	-0.546282	0.23074	-0.247675	-0.494462	-0.000887581	0.96966	0.387341	0.58737	0.903216	0.840835	0.519297	0.999847	0.434994	-0.0414526	-0.288638	0.205824	-0.394033	0.152249	0.484629	0.485516	-0.404175	-0.634915
AFFX-Cit-actin-M_s_at	Csi.2534	0.0154954	0.32401	-0.363944	0.0868891	-0.10049	-0.248232	0.0472524	0.985901	0.384307	0.595063	0.952849	0.925727	0.657654	0.976557	0.291959	-0.0320508	-0.0502981	0.197934	-0.247942	0.116002	0.313664	0.266412	-0.384396	-0.471285
AFFX-Cit-gapc-3_s_at	---	0.0567082	0.594265	0.00534766	-0.42777	0.286339	0.577724	-0.00504539	0.869659	0.00242874	0.991326	0.134659	0.180445	0.0111701	0.996078	0.526669	-0.0675957	0.719035	0.141312	-0.252847	-0.258195	-0.10622	-0.101174	-0.514377	-0.0866077
AFFX-Cit-gapc-M_s_at	---	0.164144	0.889293	0.0374254	-0.429313	0.315021	0.626319	0.0037235	0.648523	0.00258185	0.959271	0.420287	0.430632	0.0690004	0.997798	0.671893	-0.2174	0.675129	0.0488107	-0.252095	-0.28952	0.000997402	-0.0027261	-0.532201	-0.102888
AFFX-Cit-r2-Bs-dap-3_at	---	0.139093	0.69916	-0.520754	0.243087	0.0694015	-0.388786	0.527589	0.6762	0.00641797	0.264005	0.696699	0.924735	0.222533	0.184263	0.370307	-0.328853	0.268166	0.656952	-0.651575	-0.13082	0.415311	-0.112279	-0.122061	-0.365148
AFFX-Cit-r2-Bs-dap-5_at	---	0.40088	1.16537	-1.19115	1.24057	-0.653284	-1.41713	0.110563	0.683043	0.100104	0.353104	0.349653	0.584135	0.116164	0.972333	0.769316	-0.396055	-0.636082	0.781048	-0.782889	0.408259	0.471929	0.361367	0.131837	-1.10873
AFFX-Cit-r2-Bs-dap-M_at	---	0.192656	0.837659	-0.760524	0.506672	-0.0883346	-0.611163	0.434494	0.718712	0.0253621	0.276647	0.518006	0.94172	0.199689	0.614395	0.508429	-0.32923	0.0841329	0.695296	-0.722854	0.0376703	0.414425	-0.0200684	-0.0805644	-0.587237
AFFX-Cit-r2-Bs-lys-3_at	---	0.108423	0.561273	-0.362959	0.13024	0.199344	-0.206002	0.60469	0.858001	0.083441	0.553807	0.915626	0.762556	0.691801	0.293815	0.175394	-0.385878	0.44658	0.652583	-0.635643	-0.272684	0.492136	-0.112554	-0.114847	-0.245087
AFFX-Cit-r2-Bs-lys-5_at	---	0.128592	0.563123	-0.299182	0.125732	0.0872277	-0.355519	0.529974	0.760714	0.0395819	0.558319	0.897064	0.908894	0.334478	0.254628	0.133803	-0.42932	0.274794	0.630312	-0.607958	-0.308777	0.485478	-0.0444964	-0.00405123	-0.129784
AFFX-Cit-r2-Bs-lys-M_at	---	0.138722	0.658299	-0.360024	0.122095	0.13897	-0.302642	0.580582	0.739151	0.0203651	0.482815	0.90271	0.827128	0.438265	0.207032	0.237763	-0.420536	0.338693	0.641335	-0.652449	-0.292426	0.46689	-0.113692	-0.0417419	-0.163837
AFFX-Cit-r2-Bs-phe-3_at	---	0.0656332	0.60734	-0.483951	0.0754994	0.158937	-0.333288	0.651161	0.895734	0.0161321	0.288905	0.9398	0.744967	0.315654	0.0725958	0.273883	-0.333457	0.335421	0.668709	-0.677724	-0.193772	0.492297	-0.158864	-0.165497	-0.240996
AFFX-Cit-r2-Bs-phe-5_at	---	-0.0296698	0.692283	-0.997246	0.215054	-0.0201621	-0.595557	0.555233	0.974081	0.0428393	0.155456	0.846379	0.989627	0.170882	0.38629	0.333961	-0.358322	0.176939	0.772496	-1.11179	-0.114547	0.598236	0.0430025	-0.0624588	-0.277513
AFFX-Cit-r2-Bs-phe-M_at	---	0.104166	0.682397	-0.57851	0.211769	0.00634573	-0.524311	0.537003	0.809287	0.0110052	0.255652	0.770425	0.995268	0.109812	0.210233	0.319698	-0.362699	0.226556	0.750867	-0.854161	-0.27565	0.509182	-0.0278211	-0.0371016	-0.24887
AFFX-Cit-r2-Bs-thr-3_s_at	---	0.121765	0.639135	-0.439588	0.169437	0.0279845	-0.34418	0.400149	0.756076	0.0145519	0.342732	0.834244	0.975298	0.317019	0.415675	0.257886	-0.381249	0.242439	0.58662	-0.612386	-0.172798	0.412469	0.0123197	-0.0879321	-0.257369
AFFX-Cit-r2-Bs-thr-5_s_at	---	0.356852	0.958969	-0.864531	0.986931	-0.664821	-1.31958	-0.0100625	0.5891	0.0747852	0.374856	0.317351	0.384264	0.0524018	0.996978	0.591056	-0.367913	-0.699022	0.620558	-0.687092	0.177439	0.368514	0.378576	0.302407	-0.684524
AFFX-Cit-r2-Bs-thr-M_s_at	---	0.172297	0.704964	-0.666392	0.48354	-0.158035	-0.645514	0.329443	0.656361	0.0174935	0.244656	0.378297	0.804077	0.0775354	0.631962	0.317945	-0.387019	-0.0326028	0.612911	-0.690538	-0.024146	0.448123	0.118679	0.060094	-0.423446
AFFX-Cit-r2-Ec-bioB-3_at	---	0.153157	0.34696	0.0773499	0.0398013	-0.130211	-0.303583	0.0431607	0.601324	0.138702	0.888441	0.967363	0.800565	0.343928	0.967698	0.146161	-0.200799	-0.0916008	0.211982	-0.33806	-0.41541	0.226842	0.183681	0.158503	0.118701
AFFX-Cit-r2-Ec-bioB-5_at	---	0.170256	0.314895	0.121935	0.0790969	-0.163301	-0.379487	0.0528845	0.464591	0.144206	0.793572	0.924397	0.679117	0.171671	0.956011	0.0831543	-0.23174	-0.105392	0.274095	-0.291818	-0.413753	0.20969	0.156806	0.199027	0.119931
AFFX-Cit-r2-Ec-bioB-M_at	---	0.116317	0.274301	0.10265	-0.0244744	-0.117775	-0.252324	0.0167739	0.712893	0.216439	0.83306	0.98276	0.812131	0.410459	0.98667	0.0709737	-0.203327	-0.0767618	0.175562	-0.314664	-0.417315	0.212949	0.196175	0.165967	0.190441
AFFX-Cit-r2-Ec-bioC-3_at	---	0.121331	0.369473	-0.00606262	0.00425752	-0.11233	-0.261196	0.0365363	0.659406	0.0712454	0.991326	0.997309	0.804077	0.351261	0.968268	0.226009	-0.143465	-0.0527836	0.208413	-0.343137	-0.337074	0.1441	0.107564	0.0973155	0.093058
AFFX-Cit-r2-Ec-bioC-5_at	---	0.12741	0.410473	0.00490197	-0.0292843	-0.0948103	-0.306884	0.117263	0.66376	0.0599476	0.993526	0.977695	0.855637	0.294742	0.876828	0.24916	-0.161313	-0.0774621	0.229422	-0.347126	-0.352028	0.194367	0.0771033	0.079296	0.10858
AFFX-Cit-r2-Ec-bioD-3_at	---	0.0803825	0.261337	-0.00509913	-0.0126544	-0.0401225	-0.137681	0.0574364	0.793175	0.165445	0.992289	0.990486	0.948239	0.636047	0.941971	0.184097	-0.0772393	0.0358822	0.173564	-0.282487	-0.277388	0.0438524	-0.013584	0.100324	0.112978
AFFX-Cit-r2-Ec-bioD-5_at	---	0.10653	0.284752	0.0380794	-1.37214e-05	-0.0747176	-0.143542	-0.00589313	0.735646	0.178231	0.946513	0.999974	0.893535	0.66802	0.996078	0.174681	-0.110071	0.0376087	0.181151	-0.321158	-0.359238	0.0722611	0.0781542	0.123298	0.123312
AFFX-Cit-r2-P1-cre-3_s_at	---	0.0387377	0.13598	-0.0252038	0.0066112	-0.0443056	-0.0782229	-0.0103882	0.842702	0.212108	0.92932	0.992204	0.867892	0.641046	0.98292	0.120531	-0.0154485	-0.0325203	0.0457026	-0.116539	-0.0913355	0.00845942	0.0188477	0.0344569	0.0278457
AFFX-Cit-r2-P1-cre-5_s_at	---	0.0644461	0.167865	-0.00889635	0.0363231	-0.0258365	-0.117939	0.0662661	0.686673	0.143415	0.977513	0.93885	0.944848	0.471195	0.865035	0.144122	-0.0237425	-0.0319137	0.0860255	-0.130954	-0.122058	0.042597	-0.0236691	0.047958	0.0116348
AFFX-Cit-TrpnX-3_at	---	0.0766179	0.147993	0.117967	-0.0337847	0.115278	0.00552445	0.225032	0.837531	0.512748	0.79239	0.968432	0.801622	0.990602	0.664433	-0.0200225	-0.168015	0.0414073	0.0358828	0.0956817	-0.0222857	0.0375168	-0.187515	0.0767828	0.110567
AFFX-Cit-TrpnX-5_at	---	0.0290701	0.138152	-0.0117548	-0.0383061	-0.00880721	-0.0595623	0.0419478	0.949656	0.499634	0.982212	0.961053	0.991908	0.872415	0.961354	-0.00770603	-0.145858	0.100636	0.160198	0.0108333	0.0225881	-0.198613	-0.240561	0.130088	0.168394
AFFX-Cit-TrpnX-M_at	---	-0.0233746	-0.170428	0.0424887	0.0571072	-0.0636175	-0.0217617	-0.105473	0.957983	0.343831	0.924397	0.935377	0.885721	0.955523	0.852891	-0.192042	-0.0216134	-0.0469478	-0.0251861	0.0228883	-0.0196004	-0.0135774	0.091896	0.130645	0.0735376
AFFX-Cit-ubq11-3_x_at	Csi.1891	-0.0118558	0.0304827	-0.00902061	-0.0573889	0.0873421	0.119437	0.0552473	0.980544	0.894285	0.985617	0.936933	0.830383	0.673117	0.940813	-0.39541	-0.425892	0.113607	-0.00582972	0.323131	0.332151	0.326889	0.271642	-0.298839	-0.24145
AFFX-Cit-ubq11-5_s_at	Csi.1891	-0.0634853	0.322922	-0.119611	-0.395691	0.0789382	0.235805	-0.0779283	0.908488	0.221346	0.837148	0.453605	0.918487	0.538758	0.943601	-0.302879	-0.625801	-0.215072	-0.450876	0.450863	0.570474	0.428554	0.506482	-0.378718	0.0169734
AFFX-CreX-3_at	---	0.0623608	0.178846	0.0177588	-0.00763299	-0.0356952	-0.10516	0.03377	0.751979	0.165248	0.959059	0.992204	0.927096	0.587897	0.951076	0.162389	-0.0164567	-0.0312005	0.0739598	-0.16017	-0.177929	0.0427722	0.0090022	0.0449995	0.0526325
AFFX-CreX-5_at	---	0.0786519	0.187131	-0.000136752	0.0513444	-0.024848	-0.0884764	0.0387804	0.674705	0.173258	0.9995	0.922727	0.95763	0.686937	0.947186	0.197474	0.0103431	-0.0456212	0.0428552	-0.172831	-0.172695	0.0689767	0.0301963	0.0463228	-0.00502162
AFFX-DapX-3_at	---	0.144684	0.702252	-0.485105	0.221289	0.0861882	-0.385264	0.55764	0.679642	0.0085062	0.306712	0.750408	0.900317	0.25381	0.179644	0.371834	-0.330418	0.301718	0.686982	-0.632958	-0.147854	0.426413	-0.131228	-0.1616	-0.382889
AFFX-DapX-5_at	---	0.341352	1.10141	-1.2886	1.22159	-0.6369	-1.37778	0.103976	0.770635	0.135242	0.340216	0.38665	0.623024	0.144811	0.974711	0.765502	-0.335911	-0.633109	0.744667	-0.834681	0.45392	0.432318	0.328342	0.150271	-1.07132
AFFX-DapX-M_at	---	0.168006	0.845915	-0.838367	0.501562	-0.10604	-0.664413	0.452332	0.770019	0.0221288	0.244656	0.513518	0.921339	0.152029	0.581515	0.521501	-0.324414	0.0424184	0.706831	-0.765294	0.0730729	0.419323	-0.0330091	-0.0694338	-0.570996
AFFX-LysX-3_at	---	0.14409	0.640874	-0.247171	0.0429316	0.183176	-0.255646	0.621999	0.71881	0.0225479	0.646819	0.969798	0.735842	0.523805	0.158823	0.219884	-0.420991	0.416803	0.67245	-0.538177	-0.291006	0.496565	-0.125433	-0.193582	-0.236513
AFFX-LysX-5_at	---	0.100824	0.597793	-0.342074	0.0498095	0.11222	-0.366507	0.590948	0.827624	0.0269041	0.487858	0.963319	0.862121	0.30719	0.165677	0.158754	-0.439039	0.289554	0.656062	-0.618962	-0.276888	0.500815	-0.0901324	-0.0651774	-0.114987
AFFX-LysX-M_at	---	0.0808147	0.576762	-0.312495	-0.0193732	0.13834	-0.356488	0.633168	0.878715	0.0344251	0.537711	0.98951	0.820759	0.330807	0.133526	0.209166	-0.367595	0.328122	0.684611	-0.642665	-0.330169	0.520228	-0.11294	-0.154066	-0.134692
AFFX-PheX-3_at	---	0.0897367	0.633119	-0.441271	0.0800811	0.117433	-0.387567	0.622434	0.848998	0.016922	0.345858	0.939526	0.846174	0.257202	0.117682	0.278621	-0.354498	0.301071	0.688638	-0.716261	-0.27499	0.47184	-0.150594	-0.0818727	-0.161954
AFFX-PheX-5_at	---	-0.0232717	0.621767	-0.910845	0.218557	-0.0075105	-0.583358	0.568337	0.980204	0.0720797	0.207055	0.847351	0.995842	0.191173	0.385699	0.335769	-0.285998	0.117256	0.700614	-1.04469	-0.133847	0.594133	0.0257959	-0.0452368	-0.263794
AFFX-PheX-M_at	---	0.0246052	0.668831	-0.769658	0.175388	0.0963643	-0.443264	0.635993	0.974081	0.0193731	0.189375	0.848977	0.897191	0.226388	0.154679	0.329748	-0.339083	0.282441	0.725705	-0.959494	-0.189837	0.555065	-0.0809282	-0.074114	-0.249502
AFFX-r2-Bs-dap-3_at	---	0.148268	0.714996	-0.507718	0.242018	0.097288	-0.355363	0.549939	0.673817	0.00824193	0.289161	0.723721	0.8825	0.308074	0.193898	0.425144	-0.289853	0.278107	0.63347	-0.604451	-0.0967335	0.404442	-0.145497	-0.181305	-0.423323
AFFX-r2-Bs-dap-5_at	---	0.371203	1.11893	-1.28283	1.28875	-0.67781	-1.47897	0.123346	0.750455	0.142636	0.353104	0.374753	0.605632	0.129436	0.971521	0.771271	-0.347657	-0.691295	0.787672	-0.863395	0.41943	0.454593	0.331247	0.213444	-1.07531
AFFX-r2-Bs-dap-M_at	---	0.176068	0.796592	-0.765836	0.502784	0.00203159	-0.523551	0.527615	0.729231	0.0232749	0.255995	0.475382	0.998296	0.249054	0.432567	0.515708	-0.280883	0.148701	0.672252	-0.666977	0.0988593	0.420887	-0.106728	-0.149518	-0.652302
AFFX-r2-Bs-lys-3_at	---	0.120708	0.591557	-0.250548	0.0247724	0.168041	-0.285605	0.621687	0.78785	0.0358144	0.645725	0.987163	0.768157	0.471048	0.162749	0.166946	-0.424612	0.338784	0.624388	-0.517724	-0.267176	0.511999	-0.109688	-0.149072	-0.173845
AFFX-r2-Bs-lys-5_at	---	0.16785	0.63678	-0.337227	0.209083	0.087791	-0.40883	0.584412	0.638859	0.0228926	0.51299	0.796071	0.909812	0.261953	0.193898	0.22455	-0.41223	0.297922	0.706753	-0.635737	-0.29851	0.515028	-0.0693846	-0.0596546	-0.268738
AFFX-r2-Bs-lys-M_at	---	0.191419	0.653198	-0.315329	0.242189	0.144884	-0.299812	0.58958	0.651979	0.0426533	0.609932	0.797537	0.846437	0.518042	0.297842	0.238137	-0.415061	0.448425	0.748237	-0.712844	-0.397515	0.572972	-0.0166074	-0.111778	-0.353967
AFFX-r2-Bs-phe-3_at	---	0.0774213	0.600463	-0.511125	0.145273	0.153245	-0.24959	0.556079	0.881504	0.0241026	0.289928	0.86959	0.779768	0.509442	0.194504	0.196173	-0.40429	0.385534	0.635124	-0.748604	-0.237479	0.55184	-0.00423945	-0.114393	-0.259666
AFFX-r2-Bs-phe-5_at	---	-0.0123021	0.640772	-0.954527	0.276476	-0.0286977	-0.550423	0.493028	0.989414	0.0777855	0.207398	0.796895	0.98466	0.253087	0.524211	0.358087	-0.282685	0.160393	0.710816	-1.11723	-0.162699	0.549324	0.0562966	0.00208479	-0.274391
AFFX-r2-Bs-phe-M_at	---	0.11288	0.673712	-0.628671	0.297018	0.0532632	-0.489674	0.5962	0.802315	0.0161131	0.244656	0.650886	0.954134	0.160688	0.178274	0.330955	-0.342758	0.25019	0.739864	-0.873062	-0.244391	0.561253	-0.0349477	-0.0450418	-0.34206
AFFX-r2-Bs-thr-3_s_at	---	0.147338	0.644891	-0.405755	0.207341	0.0711684	-0.379729	0.522066	0.671994	0.01442	0.375872	0.775317	0.926483	0.263907	0.224004	0.304064	-0.340827	0.25187	0.631599	-0.589317	-0.183562	0.446891	-0.0751745	-0.119101	-0.326443
AFFX-r2-Bs-thr-5_s_at	---	0.299638	1.00194	-0.991763	0.897813	-0.645106	-1.32672	0.0365129	0.690104	0.0633797	0.321312	0.380551	0.406273	0.0504628	0.988721	0.611401	-0.390544	-0.663128	0.663596	-0.756726	0.235037	0.373625	0.337112	0.24372	-0.654092
AFFX-r2-Bs-thr-M_s_at	---	0.230896	0.825626	-0.643663	0.51772	-0.166131	-0.679888	0.347626	0.535741	0.0136963	0.286578	0.410269	0.821474	0.0975711	0.667385	0.413637	-0.411989	-0.0545071	0.625381	-0.669817	-0.0261543	0.446299	0.0986731	0.0480984	-0.469621
AFFX-r2-Ec-bioB-3_at	---	0.113615	0.305542	0.0392343	-0.000489217	-0.12873	-0.305307	0.0478478	0.762112	0.20611	0.952439	0.999442	0.810664	0.352425	0.965027	0.159841	-0.145701	-0.0800247	0.225283	-0.35254	-0.391775	0.179868	0.13202	0.13627	0.136759
AFFX-r2-Ec-bioB-5_at	---	0.117632	0.289558	0.0277259	0.0391765	-0.101457	-0.30178	0.0988659	0.69177	0.174118	0.961391	0.964065	0.837736	0.291699	0.89717	0.0763276	-0.21323	-0.0621424	0.239638	-0.342912	-0.370638	0.243814	0.144948	0.161686	0.122509
AFFX-r2-Ec-bioB-M_at	---	0.104097	0.305039	0.0172877	-0.0068814	-0.115601	-0.294904	0.063702	0.767913	0.171581	0.977513	0.995197	0.820009	0.330971	0.946386	0.0988852	-0.206154	-0.0718292	0.223075	-0.311643	-0.328931	0.211114	0.147412	0.115594	0.122475
AFFX-r2-Ec-bioC-3_at	---	0.135766	0.421358	0.0328453	-0.0427921	-0.14756	-0.391984	0.096865	0.631519	0.055239	0.95542	0.96142	0.732339	0.162131	0.903019	0.227613	-0.193745	-0.104989	0.286996	-0.339776	-0.372621	0.185434	0.0885689	0.0898641	0.132656
AFFX-r2-Ec-bioC-5_at	---	0.102593	0.391015	-0.0487093	-0.0314175	-0.116244	-0.303109	0.0706201	0.738806	0.0570424	0.926744	0.970986	0.79113	0.26577	0.931534	0.24005	-0.150966	-0.091098	0.212011	-0.375592	-0.326883	0.199747	0.129127	0.0660932	0.0975107
AFFX-r2-Ec-bioD-3_at	---	0.0838061	0.243587	0.000115945	0.0102544	-0.0311382	-0.115557	0.0532806	0.767086	0.174647	0.999605	0.992619	0.959672	0.686927	0.943601	0.19293	-0.050657	0.0545415	0.170098	-0.271888	-0.272004	0.0492116	-0.00406894	0.0710454	0.060791
AFFX-r2-Ec-bioD-5_at	---	0.103573	0.278159	0.0285939	0.00710471	-0.0599227	-0.118548	-0.00129706	0.7458	0.189606	0.960219	0.995102	0.925124	0.73282	0.999372	0.199295	-0.0788642	0.0537124	0.172261	-0.324924	-0.353518	0.0844142	0.0857113	0.0845085	0.0774038
AFFX-r2-P1-cre-3_at	---	0.0561606	0.127949	-0.000533626	0.0427684	-0.0429185	-0.0717499	-0.0140872	0.707304	0.226029	0.998516	0.912724	0.867892	0.664748	0.976157	0.122844	-0.00510504	-0.0239439	0.047806	-0.119888	-0.119355	0.0162128	0.0303	0.046949	0.00418058
AFFX-r2-P1-cre-5_at	---	0.0626	0.156619	-0.0180613	0.0511392	-0.0471556	-0.0943768	6.56424e-05	0.676568	0.15261	0.951885	0.896825	0.857706	0.560658	0.999847	0.128439	-0.0281803	-0.0329854	0.0613914	-0.123741	-0.10568	0.0257939	0.0257282	0.0501868	-0.0009524
AFFX-r2-TagA_at	---	-0.0917065	-0.103429	-0.123219	-0.0512507	0.00276476	-0.107679	0.113209	0.721136	0.599428	0.730969	0.943118	0.996934	0.706451	0.840069	-0.143817	-0.0403884	-0.0746892	0.0329898	-0.023158	0.100061	0.0724675	-0.040741	0.0330125	0.0842632
AFFX-r2-TagB_at	---	0.03528	0.0212222	-0.0738174	0.159504	0.0788777	0.0714984	0.086257	0.936443	0.936008	0.871997	0.776461	0.871727	0.847675	0.905379	-0.0134432	-0.0346654	-0.0479479	-0.119446	-0.0487995	0.0250178	0.0369351	-0.0493218	0.205588	0.0460836
AFFX-r2-TagC_at	---	0.0825769	0.0469896	0.169531	0.0337122	0.0139465	-0.089313	0.117206	0.822671	0.859929	0.6903	0.969633	0.988	0.815166	0.874252	-0.219011	-0.266001	0.0181144	0.107427	0.111794	-0.0577372	0.15585	0.0386443	0.0723155	0.0386033
AFFX-r2-TagD_at	---	0.00135045	-0.0196574	0.0427541	-0.0190045	-0.00840578	0.108663	-0.125474	0.996641	0.917347	0.900881	0.978219	0.989627	0.619542	0.751583	-0.0847971	-0.0651398	0.140319	0.0316563	0.0171808	-0.0255733	-0.121937	0.00353724	0.0428746	0.0618792
AFFX-r2-TagE_at	---	0.0207185	0.0035437	-0.0491999	0.108439	-0.0130996	0.102474	-0.128674	0.966646	0.989015	0.918173	0.863138	0.986732	0.744963	0.825371	-0.00264186	-0.00618555	0.0683641	-0.0341104	0.0133275	0.0625274	0.021599	0.150273	-0.0823567	-0.190796
AFFX-r2-TagF_at	---	-0.0057995	0.18249	-0.238794	0.038729	-0.143137	-0.123547	-0.162727	0.992557	0.466332	0.595391	0.967817	0.763416	0.754401	0.822503	-0.00916917	-0.191659	-0.197293	-0.073746	0.000299534	0.239093	0.0264457	0.189173	0.0277929	-0.0109362
AFFX-r2-TagG_at	---	0.15218	0.0159165	0.111683	0.333552	0.0717003	-0.133367	0.276768	0.515981	0.954477	0.804409	0.407258	0.897014	0.688281	0.538558	-0.110982	-0.126898	0.00538442	0.138752	-0.015267	-0.12695	0.0216049	-0.255163	0.401535	0.0679835
AFFX-r2-TagH_at	---	0.0897136	0.308526	-0.0646064	0.0279396	0.0609356	-0.187447	0.309318	0.807708	0.159975	0.903279	0.9796	0.926781	0.565542	0.499414	0.189751	-0.118775	-0.0366028	0.150844	0.0459668	0.110573	-0.00435319	-0.313671	0.00210326	-0.0258363
AFFX-r2-TagIN-3_at	---	-0.0210084	-0.0846415	0.0780183	-0.0570387	0.144692	-0.0169218	0.306306	0.972679	0.749157	0.880478	0.950109	0.747868	0.973134	0.520191	-0.208138	-0.123496	0.0430495	0.0599712	0.0934759	0.0154576	0.150215	-0.156091	0.0342588	0.0912975
AFFX-r2-TagIN-5_at	---	0.0331917	0.157618	-0.174213	0.117176	0.220306	0.0268746	0.413736	0.935776	0.408904	0.621372	0.843045	0.395692	0.946171	0.154679	0.146136	-0.0114823	0.151116	0.124242	-0.123747	0.0504658	0.143642	-0.270094	-0.046551	-0.163727
AFFX-r2-TagIN-M_at	---	0.0418899	-0.0577943	-0.0667951	0.251528	0.249905	0.171059	0.328751	0.915419	0.796769	0.877647	0.532339	0.323825	0.530372	0.33124	-0.240853	-0.183058	0.119893	-0.0511661	0.000366432	0.0671615	0.121387	-0.207363	0.31258	0.0610519
AFFX-r2-TagJ-3_at	---	0.0340324	-0.0176873	0.0363278	0.0844879	-0.112552	-0.069299	-0.155805	0.943543	0.949584	0.947519	0.912051	0.804077	0.860762	0.797502	-0.0377743	-0.020087	-0.0397659	0.0295332	0.14038	0.104052	-0.112194	0.0436115	-0.011634	-0.0961219
AFFX-r2-TagJ-5_at	---	0.125908	0.195999	0.122235	0.0633053	-0.20112	-0.34974	-0.0525004	0.710468	0.431891	0.812123	0.946676	0.626953	0.26565	0.960904	0.124607	-0.0713914	-0.190466	0.159274	-0.00515926	-0.127394	-0.0286364	0.0238641	0.0893036	0.0259983
AFFX-r2-TagO-3_at	---	-0.123998	-0.148581	0.063677	-0.290849	0.116028	-0.205092	0.437147	0.739151	0.590275	0.919629	0.614343	0.84155	0.580793	0.330891	-0.0615399	0.087041	-0.0546216	0.15047	0.0714953	0.00781826	0.112666	-0.324481	-0.139849	0.151
AFFX-r2-TagO-5_at	---	0.0131035	-0.176081	0.193286	0.0225023	0.112112	-0.0906698	0.314894	0.981636	0.412993	0.627224	0.982846	0.804077	0.802063	0.431228	-0.182581	-0.00650003	-0.0557687	0.0349012	0.113481	-0.0798052	0.220713	-0.0941806	0.0361213	0.0136189
AFFX-r2-TagQ-3_at	---	0.00565899	-0.158937	0.129547	0.0465385	0.050136	-0.0517786	0.152051	0.990543	0.413985	0.730114	0.950499	0.92917	0.889017	0.775428	-0.208323	-0.0493861	0.00346457	0.0552432	0.129588	4.1375e-05	-0.0690679	-0.221118	0.203048	0.15651
AFFX-r2-TagQ-5_at	---	0.140953	0.0638849	0.146237	0.217008	0.0906783	-0.0140204	0.195377	0.404149	0.742784	0.652473	0.55101	0.804077	0.970115	0.614505	-0.0843704	-0.148255	0.0624802	0.0765005	0.0273083	-0.118929	0.0847298	-0.110647	0.214095	-0.00291256
AFFX-ThrX-3_at	---	0.135894	0.640392	-0.44495	0.216359	0.0913934	-0.350808	0.533595	0.698008	0.0131632	0.330866	0.750719	0.885297	0.297008	0.192837	0.290748	-0.349644	0.264312	0.61512	-0.603966	-0.159016	0.453882	-0.079713	-0.107682	-0.324041
AFFX-ThrX-5_at	---	0.229448	0.828864	-0.994438	0.860873	-0.616779	-1.29413	0.0605689	0.77747	0.10144	0.28946	0.37039	0.392443	0.0419999	0.979246	0.4879	-0.340964	-0.627168	0.666959	-0.826586	0.167852	0.434194	0.373625	0.262531	-0.598342
AFFX-ThrX-M_at	---	0.21126	0.765539	-0.696633	0.571275	-0.208818	-0.775843	0.358207	0.610394	0.0222615	0.265168	0.353166	0.752165	0.0622644	0.660092	0.373655	-0.391884	-0.151006	0.624838	-0.700347	-0.00371437	0.481533	0.123326	0.107437	-0.463838
AFFX-TrpnX-3_at	---	0.0903676	-0.0090159	0.10714	0.175717	-0.0474062	-0.0416261	-0.0531864	0.735117	0.970766	0.776173	0.702814	0.931329	0.910975	0.943601	0.00679085	0.0158068	-0.017303	0.0243231	0.0483509	-0.0587893	-0.0514434	0.00174296	0.103119	-0.0725979
AFFX-TrpnX-5_at	---	0.0480889	0.219283	0.0427715	-0.11633	-0.0651182	-0.154281	0.024045	0.80911	0.064781	0.876528	0.702996	0.804077	0.339406	0.964283	0.0540981	-0.165185	-0.102042	0.0522392	-0.000645249	-0.0434167	-0.0498029	-0.0738479	0.106136	0.222466
AFFX-TrpnX-M_at	---	0.0130635	-0.0908647	0.133485	-0.00303417	-0.138309	-0.166071	-0.110547	0.96966	0.519713	0.590482	0.9969	0.491188	0.349619	0.761351	-0.0837815	0.00708322	-0.1338	0.0322711	0.022971	-0.110514	0.0370079	0.147555	0.0390864	0.0421206
Cit.100.1.S1_x_at	Csi.1930 /// Csi.6536	0.00851593	0.136912	0.130404	-0.241511	0.0644941	-0.0282654	0.157254	0.978359	0.238489	0.547324	0.207435	0.796634	0.903557	0.517008	0.349814	0.212901	0.192122	0.220388	-0.0562774	-0.186682	-0.264334	-0.421587	-0.143928	0.0975834
Cit.1000.1.S1_s_at	Csi.2983	0.117719	0.227893	0.184229	-0.0553972	0.324014	0.557122	0.0909071	0.792467	0.433333	0.742198	0.961053	0.418352	0.110972	0.935316	0.341419	0.113526	-0.636295	-1.19342	-0.163576	-0.347805	-1.26806	-1.35896	2.22889	2.28428
Cit.10001.1.S1_at	---	-0.0968216	0.0241587	-0.0531741	-0.264383	0.105439	0.297237	-0.0863591	0.856256	0.950773	0.944782	0.728455	0.885297	0.46758	0.943137	0.436891	0.412732	0.256063	-0.0411734	-0.0358561	0.017318	-0.0511203	0.0352388	-0.647238	-0.382855
Cit.10005.1.S1_s_at	Csi.4515	-0.0294026	-0.0978662	0.0761796	-0.0674121	0.0951409	0.0267298	0.163552	0.910251	0.455341	0.766468	0.871617	0.67089	0.917636	0.541125	-0.0539486	0.0439176	0.220662	0.193932	-0.117813	-0.193993	-0.168961	-0.332513	0.170652	0.238064
Cit.10006.1.S1_at	Csi.2134	-0.0775094	-0.199358	-0.0763176	0.0407983	0.0232672	0.00419147	0.0423429	0.528563	0.0642547	0.726354	0.921289	0.946942	0.986839	0.918141	-0.0872791	0.112079	0.0537381	0.0495466	-0.0961307	-0.0198131	0.0801137	0.0377708	-0.0446133	-0.0854116
Cit.10007.1.S1_s_at	Csi.2134	-0.290175	0.284208	-0.645079	-0.518449	0.158643	0.871812	-0.554526	0.236646	0.3114	0.238454	0.28828	0.784804	0.0116201	0.230566	0.761834	0.477626	-0.120406	-0.992217	-0.931933	-0.286855	-1.25118	-0.696654	1.26067	1.77912
Cit.10009.1.S1_s_at	Csi.3735	-0.109036	-0.0576183	0.171122	-0.443916	0.128776	0.0294646	0.228087	0.849028	0.885753	0.800889	0.498017	0.867848	0.96737	0.810442	0.65814	0.715759	1.09729	1.06783	-0.0451082	-0.21623	-0.0935689	-0.321656	-1.65319	-1.20927
Cit.1001.1.S1_at	Csi.2983	0.125916	-0.122325	0.523313	-0.0194239	0.12792	0.0343295	0.22151	0.797095	0.726045	0.33797	0.991389	0.859043	0.959198	0.806055	0.0222902	0.144616	-0.863313	-0.897642	0.261513	-0.2618	-1.31868	-1.54019	2.21689	2.23631
Cit.1001.1.S1_s_at	Csi.2983	0.0940279	0.0126801	0.264583	0.00766994	0.184884	0.261802	0.107967	0.794368	0.966119	0.524478	0.995102	0.637569	0.392571	0.890171	0.115441	0.102761	-0.622344	-0.884145	0.149737	-0.114846	-0.997534	-1.1055	1.68205	1.67438
Cit.10010.1.S1_at	Csi.1460	-0.190962	-0.0129657	-0.106802	-0.458905	0.0220943	-0.0282741	0.0724627	0.370128	0.963887	0.819312	0.192324	0.977553	0.952443	0.933005	0.993607	1.00657	1.344	1.37228	-0.68316	-0.576358	0.253272	0.18081	-2.17496	-1.71606
Cit.10011.1.S1_s_at	Csi.3735	-0.154975	-0.750568	0.498019	-0.217073	-0.00648117	-0.339124	0.326162	0.659858	0.00650733	0.306781	0.767932	0.995268	0.342748	0.583694	0.233635	0.984203	0.816924	1.15605	-0.136346	-0.634365	-0.435907	-0.762069	-0.719598	-0.502526
Cit.10012.1.S1_at	---	0.268879	0.440295	0.189074	0.185414	0.0901503	0.066755	0.113546	0.0450506	0.0140952	0.565414	0.663794	0.820009	0.834873	0.83476	0.357227	-0.0830685	0.448383	0.381628	-0.0599849	-0.249059	-0.068227	-0.181773	-0.179856	-0.36527
Cit.10014.1.S1_s_at	Csi.4147 /// Csi.6592	0.114622	2.53913	-1.45136	-0.740425	1.62808	4.67633	-1.42017	0.96263	0.0101179	0.389774	0.789119	0.12896	0.000164654	0.448846	3.43984	0.900711	1.44915	-3.22718	-0.889904	0.561459	0.0403035	1.46048	-2.23764	-1.49721
Cit.10017.1.S1_s_at	Csi.5354	0.0455662	0.589251	-0.169173	-0.281999	0.169968	0.308265	0.03167	0.934054	0.0181242	0.731817	0.62038	0.715219	0.354766	0.97687	1.08769	0.498436	0.090459	-0.217806	-0.0613177	0.107855	-0.399092	-0.430762	-0.478728	-0.19673
Cit.1002.1.S1_s_at	Csi.2983	0.148129	0.474067	-0.0929957	0.0678042	0.243056	0.456727	0.0293852	0.523912	0.0227735	0.83749	0.93345	0.411373	0.0767907	0.974469	0.310005	-0.164062	0.361197	-0.0955296	-0.120038	-0.0270427	-0.0935674	-0.122953	0.00989745	-0.0579068
Cit.10021.1.S1_s_at	Csi.4408	0.0843127	0.353096	0.0212958	-0.118898	0.133825	0.254532	0.0131176	0.744528	0.0414256	0.963442	0.826645	0.668238	0.264537	0.98667	0.209006	-0.14409	-0.157478	-0.41201	0.350525	0.329229	0.20703	0.193913	-0.347512	-0.228613
Cit.10024.1.S1_s_at	Csi.1785	0.102649	-0.220396	0.708355	-0.176901	0.276649	0.0900348	0.463264	0.915917	0.67451	0.386912	0.920514	0.768213	0.925686	0.694295	-0.359138	-0.138742	-0.0913559	-0.181391	0.55027	-0.158084	0.480823	0.0175591	-0.148421	0.0284801
Cit.10025.1.S1_at	Csi.12398	-0.0986162	-0.929893	0.401311	0.229745	0.104785	-0.00726882	0.216838	0.892307	0.0125976	0.555201	0.845431	0.922132	0.992877	0.854358	-1.04849	-0.118598	0.18828	0.195549	0.658785	0.257474	0.590229	0.373391	-0.433437	-0.663181
Cit.10026.1.S1_at	---	0.140273	-0.0963016	0.396621	0.124749	0.0844734	0.0293683	0.139578	0.718328	0.760459	0.413978	0.896825	0.91151	0.961384	0.882214	-0.0614709	0.0348308	0.0736957	0.0443274	0.265958	-0.130663	0.165372	0.0257938	-0.146548	-0.271297
Cit.10028.1.S1_at	---	-0.0250008	0.165843	-0.320822	0.0792199	0.0615578	0.115321	0.00779423	0.957364	0.3805	0.33337	0.903216	0.899427	0.691541	0.993206	0.319846	0.154003	0.166394	0.051073	0.0806844	0.401507	-0.141893	-0.149687	-0.401354	-0.480574
Cit.10028.1.S1_x_at	---	0.00339607	0.202567	-0.334866	0.14259	0.00878748	0.0935475	-0.0759725	0.994715	0.387107	0.406644	0.846379	0.993278	0.815519	0.933084	0.334712	0.132145	0.165715	0.0721671	0.079557	0.414423	-0.214487	-0.138514	-0.351564	-0.494154
Cit.1003.1.S1_s_at	Csi.8521	0.106675	0.550813	-0.152563	-0.0749913	0.187608	0.215281	0.159936	0.687214	0.00620832	0.687917	0.918289	0.544679	0.418203	0.766304	0.264311	-0.286502	0.211499	-0.00378159	0.045829	0.198392	0.214328	0.0543928	-0.38673	-0.311739
Cit.1003.1.S1_x_at	Csi.8521	0.0500149	0.0236734	0.110446	0.0174408	0.0304865	0.151787	-0.0908137	0.880356	0.914864	0.748348	0.984091	0.957345	0.536548	0.876013	-0.214409	-0.238082	0.0779958	-0.073791	0.164134	0.0536882	0.0751149	0.165929	0.00343048	-0.0140103
Cit.10031.1.S1_s_at	Csi.2733	-0.0243481	0.141831	0.0777365	-0.29335	0.0874226	0.194321	-0.0194762	0.923178	0.229422	0.74444	0.108196	0.683398	0.199288	0.970319	0.16089	0.0190588	0.135882	-0.0584391	-0.0734456	-0.151182	-0.166584	-0.147108	-0.00621101	0.287139
Cit.10032.1.S1_s_at	Csi.5290	-0.258394	0.278373	-1.0278	-0.0335843	-0.550161	-0.66368	-0.436642	0.550617	0.482308	0.189375	0.986846	0.228547	0.16166	0.6143	-0.368722	-0.647095	-0.786457	-0.122777	-0.392297	0.635504	-0.178798	0.257844	0.784607	0.818191
Cit.10032.1.S1_x_at	Csi.5290	-0.214364	0.324349	-0.861728	-0.112209	-0.463764	-0.625937	-0.301591	0.681073	0.415413	0.245424	0.941799	0.386943	0.20196	0.784191	-0.163867	-0.488216	-0.706177	-0.0802398	-0.269863	0.591865	-0.227159	0.0744319	0.578508	0.690718
Cit.10033.1.S1_x_at	Csi.5290	-0.0386456	0.0394657	-0.10846	-0.0481139	-0.0869427	-0.0724602	-0.101425	0.892541	0.818325	0.703253	0.930898	0.76215	0.763235	0.814391	-0.0460713	-0.085537	-0.0502117	0.0222485	-0.0671699	0.0412897	-0.12989	-0.028465	0.147846	0.19596
Cit.10034.1.S1_s_at	Csi.4860	-0.111257	0.328482	-0.444348	-0.221274	0.0264762	0.245836	-0.192884	0.787047	0.201717	0.342275	0.750719	0.977553	0.506244	0.799027	1.0346	0.706114	0.29517	0.0493337	-0.178306	0.266042	-0.298995	-0.106111	-0.994559	-0.773284
Cit.10037.1.S1_at	---	-0.0490735	0.24793	-0.296936	-0.099702	0.00402036	0.0702895	-0.0622488	0.853251	0.0868995	0.279555	0.82887	0.995268	0.778723	0.907872	0.243296	-0.00463404	0.118658	0.0483681	-0.240242	0.0566945	-0.0810222	-0.0187734	-0.111024	-0.0113218
Cit.10040.1.S1_at	Csi.203	0.0611854	0.308703	-0.0775786	-0.0457138	0.013442	-0.0400719	0.066956	0.838096	0.0650229	0.833913	0.945867	0.984074	0.906861	0.916116	0.265784	-0.0429185	0.0243596	0.0644315	-0.122292	-0.0447138	-0.0613252	-0.128281	-0.000378802	0.045335
Cit.10040.1.S1_s_at	Csi.203	0.0622449	0.280276	-0.142267	0.0506112	-0.0646964	-0.143102	0.0137093	0.846644	0.111997	0.685782	0.943557	0.885342	0.590977	0.986466	0.292839	0.0125626	0.164606	0.307708	-0.248605	-0.106338	0.241862	0.228153	-0.421087	-0.471699
Cit.10043.1.S1_s_at	Csi.4615	0.131239	-0.181726	0.352062	0.227357	0.0647034	-0.0756414	0.205048	0.407754	0.245306	0.245424	0.469898	0.86397	0.776381	0.543209	-0.25534	-0.0736147	0.248459	0.324101	-0.240266	-0.592329	0.294481	0.0894329	0.216217	-0.0111404
Cit.10046.1.S1_at	---	-0.183762	-0.283145	0.0850213	-0.358732	0.418841	0.545381	0.292301	0.691212	0.41688	0.919739	0.65666	0.361245	0.204876	0.749453	0.0219976	0.305142	0.60555	0.0601686	-0.0408854	-0.125907	0.166615	-0.125685	-0.612864	-0.254132
Cit.10047.1.S1_s_at	Csi.4909	0.199994	0.444369	0.0359097	0.125764	0.299988	0.149041	0.450935	0.231633	0.02037	0.942964	0.833268	0.17427	0.598389	0.118091	-0.0390195	-0.483389	0.357009	0.207968	-0.0301654	-0.0660751	0.472675	0.02174	-0.157489	-0.283253
Cit.1005.1.S1_s_at	Csi.5018 /// Csi.8521	0.119218	-0.120321	0.402396	0.0791899	0.0436834	0.0965437	-0.00917697	0.781156	0.695957	0.400269	0.941529	0.961266	0.847675	0.995223	-0.558076	-0.437755	-0.0863848	-0.182928	0.277452	-0.124944	0.189145	0.198322	0.40218	0.32299
Cit.10050.1.S1_s_at	Csi.1207	0.0841765	0.258452	0.0618534	-0.0652249	0.160762	0.232915	0.08861	0.848328	0.293555	0.919721	0.946433	0.734727	0.503912	0.924478	0.457336	0.198884	-0.245831	-0.478746	0.2791	0.217247	0.158485	0.0698752	-0.360787	-0.295562
Cit.10053.1.S1_at	Csi.4824	-0.367274	0.305749	-1.1594	-0.259301	-0.63701	0.556462	-1.83048	0.273556	0.42718	0.124209	0.818495	0.119293	0.247842	0.000445325	0.267862	-0.0378877	-0.461067	-1.01753	-0.323458	0.835941	0.478449	2.30893	-1.15527	-0.89597
Cit.10054.1.S1_at	---	-0.0948568	-0.128651	-0.0727644	-0.0860297	-0.0899362	0.0436553	-0.223528	0.670732	0.461629	0.842217	0.877144	0.804077	0.894992	0.519776	-0.106687	0.0219641	-0.013223	-0.0568784	-0.0553262	0.0174382	0.0355185	0.259046	-0.0939413	-0.00791158
Cit.10054.1.S1_s_at	Csi.4824	-0.172878	0.352297	-0.851984	-0.0241852	-0.48595	0.394551	-1.36645	0.685899	0.259377	0.189375	0.988289	0.183537	0.348552	0.00142551	0.216872	-0.135425	-0.221986	-0.616537	-0.236379	0.615605	0.701222	2.06767	-1.20761	-1.18343
Cit.10056.1.S1_at	---	-0.114741	0.608285	-1.12411	0.16812	-1.19548	-0.275837	-2.11512	0.913474	0.223724	0.24645	0.931085	0.0161595	0.736485	0.00211523	0.303617	-0.304668	-0.941943	-0.666105	-0.238083	0.886022	0.53041	2.64553	-1.02333	-1.19145
Cit.10057.1.S1_at	Csi.16539	-0.0345658	-0.0101826	-0.408833	0.314271	0.026954	0.530149	-0.47624	0.973594	0.984866	0.571605	0.769414	0.986717	0.304098	0.582314	-0.0473021	-0.0371195	0.600965	0.070816	0.0245711	0.433404	0.309731	0.785971	-0.913383	-1.22765
Cit.10057.1.S1_s_at	Csi.16539	-0.163238	0.0570654	-0.833797	0.282071	-0.156623	0.241509	-0.554754	0.761068	0.897641	0.226152	0.770946	0.845908	0.653439	0.397284	-0.172562	-0.229628	0.561563	0.320054	0.0731844	0.906982	0.544885	1.09964	-1.41102	-1.69309
Cit.10058.1.S1_s_at	---	0.895397	1.93412	-0.155604	0.934808	-0.133949	-0.158579	-0.109319	0.0422579	0.00194309	0.912964	0.393165	0.942236	0.89012	0.965995	2.08722	0.153103	-0.587529	-0.428951	0.0664495	0.222053	-0.296635	-0.187316	-0.0467956	-0.981603
Cit.1006.1.S1_s_at	Csi.4785	0.0330061	0.300417	-0.0554261	-0.144972	0.135185	0.491489	-0.221119	0.968294	0.36502	0.948483	0.89945	0.861101	0.242974	0.822503	0.751564	0.451147	-0.687497	-1.17899	-0.189597	-0.134171	-0.603538	-0.382418	0.914261	1.05923
Cit.10060.1.S1_at	---	0.694272	1.48687	0.0227077	0.594277	0.484874	0.698874	0.270873	0.00250902	7.16872e-05	0.978645	0.271818	0.183537	0.0726911	0.74955	1.78194	0.295068	0.551866	-0.147009	-0.0787537	-0.101461	-0.0208388	-0.291712	-0.697409	-1.29169
Cit.10060.1.S1_s_at	Csi.6365	0.656435	1.38539	0.0461893	0.557615	0.294567	0.366585	0.222549	0.0060223	0.000234462	0.957057	0.353794	0.584641	0.412207	0.822503	1.69932	0.313922	0.205974	-0.160611	-0.0251287	-0.071318	-0.128954	-0.351503	-0.462042	-1.01966
Cit.10062.1.S1_at	---	-0.150953	0.105385	-0.861272	0.298453	-0.0647222	0.372908	-0.502353	0.8128	0.818351	0.245424	0.78534	0.959754	0.493056	0.540396	-0.24131	-0.346695	0.469121	0.0962126	0.257888	1.11916	0.639906	1.14226	-1.41904	-1.7175
Cit.10065.1.S1_s_at	Csi.3953	0.04089	-0.195476	0.16472	0.154666	-0.0977985	-0.179625	-0.0159721	0.878715	0.150546	0.518518	0.632525	0.705157	0.332768	0.979246	-0.330486	-0.13501	0.0399742	0.219599	0.0514082	-0.113312	0.377535	0.393507	-0.174275	-0.328941
Cit.10068.1.S1_s_at	Csi.2177	-0.0161641	-0.0427966	0.0417818	-0.0479674	-0.045113	-0.155092	0.0648654	0.960468	0.774941	0.886992	0.92076	0.889772	0.367853	0.882997	-0.658557	-0.615761	-0.590467	-0.435375	0.466667	0.424885	0.225049	0.160184	0.487704	0.535671
Cit.1007.1.S1_s_at	---	-0.117246	-0.944976	0.41682	0.172866	-0.164701	-0.511682	0.18228	0.885452	0.022458	0.590802	0.906986	0.868554	0.357236	0.901486	-0.442112	0.502864	0.0750554	0.586737	0.162397	-0.254423	0.289797	0.107517	-0.427483	-0.600348
Cit.10070.1.S1_at	---	0.00944319	0.0287421	-0.176388	0.176262	-0.00721744	-0.234312	0.219877	0.985155	0.910319	0.643409	0.734286	0.993811	0.382362	0.636825	-0.313107	-0.341849	-0.297138	-0.0628268	0.0141374	0.190525	0.0895824	-0.130294	0.513616	0.337355
Cit.10071.1.S1_at	---	0.0344981	-0.0828082	0.16282	0.024528	-0.0531063	0.0363109	-0.142524	0.937774	0.718421	0.676093	0.980283	0.92917	0.929861	0.811768	-0.0828855	-7.72479e-05	-0.0251833	-0.0614942	0.105801	-0.057019	-0.0643396	0.0781839	0.0657709	0.041243
Cit.10072.1.S1_at	Csi.16751	0.0962079	0.452725	-0.0858174	-0.0753687	-0.15659	-0.16258	-0.1506	0.741975	0.0220702	0.842241	0.919259	0.653427	0.573958	0.790508	0.0752199	-0.377505	-0.0466086	0.115972	-0.0977521	-0.0119346	0.15649	0.30709	-0.0981695	-0.0228008
Cit.10074.1.S1_s_at	Csi.4384 /// Csi.7413	-0.0648001	0.0603191	-0.0667226	-0.18996	-0.0727094	-0.0192772	-0.126142	0.693869	0.652828	0.791883	0.404265	0.760519	0.939924	0.667618	-0.068002	-0.128321	-0.189819	-0.170542	0.0967276	0.16345	-0.0599661	0.0661754	0.0501686	0.240129
Cit.10075.1.S1_at	Csi.4384	-0.421342	0.178795	0.0671534	-1.52274	0.43967	0.592172	0.287168	0.214755	0.685905	0.947873	0.00575974	0.437147	0.241436	0.802319	1.47911	1.30032	-0.136679	-0.728851	-0.324761	-0.391914	-1.12396	-1.41113	-0.0924346	1.43031
Cit.10076.1.S1_at	---	-0.0582327	0.0794816	-0.133569	-0.122375	0.19631	0.0825476	0.310072	0.863444	0.702416	0.712876	0.830399	0.471454	0.792894	0.349872	0.203	0.123518	0.060654	-0.0218935	-0.216428	-0.0828597	-0.0985869	-0.408659	0.15944	0.281815
Cit.10076.1.S1_s_at	Csi.7413	-0.0734246	0.639941	-0.455094	-0.407346	0.0401361	0.67512	-0.594848	0.910351	0.0407595	0.416593	0.548136	0.971369	0.0846769	0.2699	0.615875	-0.0240659	-0.150224	-0.825344	-0.202451	0.252643	-0.327131	0.267717	-0.00718217	0.400163
Cit.10078.1.S1_s_at	Csi.5113	0.0429581	0.251089	0.0845836	-0.205496	0.134329	0.180141	0.0885181	0.843463	0.0393859	0.729367	0.368756	0.460528	0.260042	0.807566	0.21529	-0.0357982	0.170142	-0.0099986	-0.130946	-0.21553	0.0310223	-0.0574958	-0.0860912	0.119405
Cit.10084.1.S1_at	Csi.5774	0.0205901	0.111151	0.0140575	-0.0628147	-0.0270515	-0.0638076	0.00970458	0.930806	0.310958	0.961104	0.860106	0.936243	0.713413	0.983844	-0.0523892	-0.163541	0.0149939	0.0788015	0.121512	0.107454	0.0711892	0.0614846	-0.15116	-0.0883455
Cit.10084.1.S1_s_at	Csi.5774	0.0613079	0.231265	0.033567	-0.0790504	-0.0943583	-0.112651	-0.0760658	0.856986	0.209309	0.945194	0.905358	0.820187	0.702795	0.911814	-0.102615	-0.33388	-0.0741881	0.0384627	0.185528	0.151961	0.160577	0.236643	-0.17077	-0.0917193
Cit.10087.1.S1_s_at	Csi.3723	0.0288042	-0.0369298	0.259977	-0.135762	-0.0513893	-0.411312	0.308534	0.957802	0.891924	0.510152	0.842913	0.940315	0.124324	0.466456	-0.189823	-0.152894	-0.560311	-0.148998	0.200309	-0.0596679	-0.0863143	-0.394848	0.628393	0.764154
Cit.10089.1.S1_s_at	Csi.5728	-0.0344085	0.0131481	-0.0112487	-0.106168	0.0538232	0.10889	-0.0012435	0.897235	0.940494	0.975132	0.775392	0.867747	0.578697	0.998921	0.0470056	0.0338575	0.0931343	-0.0157556	-0.0617039	-0.0504552	-0.0522853	-0.0510418	-0.0244615	0.0817061
Cit.10090.1.S1_s_at	Csi.5728	-0.0251656	0.230347	-0.00904765	-0.297559	0.0139213	0.0177749	0.0100678	0.91805	0.0460227	0.977057	0.0977445	0.973569	0.943756	0.984335	0.167913	-0.0624346	-0.141782	-0.159557	0.028072	0.0371197	0.0169375	0.00686973	-0.0953484	0.202211
Cit.10092.1.S1_s_at	Csi.5349	-0.0163775	0.042634	0.0613528	-0.153616	-0.0778816	-0.151845	-0.00391823	0.981827	0.900692	0.929519	0.861951	0.92077	0.725699	0.997647	-0.261606	-0.30424	0.565204	0.717049	0.200962	0.13961	0.136586	0.140504	-0.743842	-0.590227
Cit.10093.1.S1_at	Csi.5349	0.100877	0.529618	-0.141998	-0.0819308	0.0725892	0.329328	-0.18415	0.783754	0.0223171	0.763368	0.926043	0.909812	0.279083	0.778673	0.169483	-0.360135	0.658299	0.32897	0.231286	0.373283	0.26274	0.44689	-1.09637	-1.01444
Cit.10097.1.S1_s_at	Csi.2638	-0.0584837	-0.480721	0.164133	0.139365	0.0368012	-0.0683411	0.141944	0.838799	0.00476941	0.593171	0.750398	0.94245	0.810999	0.748003	-0.96117	-0.480449	0.494866	0.563207	-0.0593612	-0.223495	0.651322	0.509378	-0.177467	-0.316832
Cit.10100.1.S1_s_at	Csi.4369	0.0229684	-0.102902	0.140433	0.0320698	0.0403018	-0.0131546	0.0937583	0.927326	0.39239	0.516037	0.945517	0.895042	0.959218	0.777549	-0.129941	-0.0270392	-0.356222	-0.343067	0.282449	0.142016	0.143326	0.0495681	0.135489	0.103419
Cit.10101.1.S1_at	---	-0.135375	0.372486	-0.576617	-0.206095	-0.0214264	0.396918	-0.439771	0.516511	0.0456016	0.124209	0.641076	0.974513	0.0902873	0.125452	0.461528	0.0890421	0.0726968	-0.324221	-0.154154	0.422462	-0.0910331	0.348738	-0.515577	-0.309481
Cit.10106.1.S1_s_at	Csi.4944	0.066883	0.546716	-0.0580349	-0.286006	0.202711	0.439149	-0.0337276	0.806579	0.00209534	0.878409	0.346535	0.376261	0.0337618	0.963183	0.524611	-0.0221053	0.292286	-0.146863	-0.19668	-0.138645	-0.0634203	-0.0296927	-0.252749	0.0332574
Cit.10110.1.S1_s_at	Csi.4276	-0.00763126	-0.169314	0.0411368	0.105052	-0.165877	-0.349534	0.0177788	0.985141	0.288011	0.917011	0.832864	0.493404	0.0769988	0.979306	-0.192423	-0.023109	-0.49984	-0.150307	0.136782	0.0956455	-0.249756	-0.267535	0.627796	0.522745
Cit.10114.1.S1_s_at	Csi.2243	-0.551797	0.753939	-0.653658	-1.77239	-0.200812	1.2001	-1.60172	0.77936	0.580207	0.805389	0.483036	0.961293	0.497837	0.555064	4.19002	3.43608	1.96415	0.764053	-1.09013	-0.436472	-4.10577	-2.50405	-1.99513	-0.22274
Cit.10115.1.S1_at	Csi.2243	0.248083	0.818447	0.00179714	-0.0684766	0.0296595	0.0480761	0.011243	0.278388	0.00237472	0.998494	0.945799	0.973587	0.926258	0.992915	1.46413	0.64568	-0.14572	-0.193796	-0.303718	-0.305515	-0.252058	-0.263301	-0.357088	-0.288611
Cit.10117.1.S1_at	---	-0.0398228	-0.0239724	0.00403066	-0.100733	0.0681725	0.0608667	0.0754784	0.843579	0.863892	0.989057	0.737121	0.763564	0.744434	0.829588	-0.128453	-0.104481	0.0211343	-0.0397324	0.0961448	0.0921141	-0.0539912	-0.12947	0.0730005	0.173734
Cit.10118.1.S1_at	---	-0.0668748	-0.0595489	0.0599245	-0.203026	-0.212951	-0.319209	-0.106693	0.92509	0.88756	0.946174	0.851061	0.746218	0.502868	0.937105	-0.247142	-0.187593	-0.199625	0.119584	0.0849041	0.0249797	-0.0197319	0.0869611	0.0673179	0.270344
Cit.10118.1.S1_s_at	---	-0.0735489	-0.0523478	-0.00575503	-0.164773	0.0293091	0.0597336	-0.00111537	0.613515	0.693714	0.985732	0.48698	0.935275	0.759102	0.998921	-0.198886	-0.146539	0.0270148	-0.0327188	0.0367176	0.0424727	-0.0532008	-0.0520854	0.106226	0.270999
Cit.10119.1.S1_s_at	Csi.4146	-0.124564	-0.416016	0.114339	-0.0757894	-0.146339	-0.367408	0.0747288	0.417759	0.00793251	0.703804	0.882944	0.546642	0.0510426	0.885643	0.0475842	0.4636	-0.228697	0.138711	0.275856	0.161517	-0.315605	-0.390334	-0.114211	-0.0384219
Cit.1012.1.S1_at	Csi.4741	0.00776932	-0.0247074	0.051788	-0.00353727	-0.0160493	-0.148729	0.116631	0.979447	0.858594	0.833196	0.995102	0.967486	0.324784	0.679894	-0.0730049	-0.0482975	-0.109528	0.0392015	0.14668	0.0948916	0.0846194	-0.0320111	-0.0530443	-0.049507
Cit.10123.1.S1_at	Csi.4056	-0.133065	-0.782697	0.103096	0.276375	-0.109161	-0.372872	0.154549	0.756076	0.00726569	0.873042	0.69838	0.87547	0.32238	0.872131	-0.615813	0.166884	0.0733528	0.446224	0.0904528	-0.0126435	-0.107804	-0.262353	0.249038	-0.0273374
Cit.10127.1.S1_s_at	Csi.4571	0.0298918	0.47953	-0.054246	-0.334703	-0.00244673	-0.00522126	0.000327807	0.926875	0.00286296	0.875066	0.165616	0.996812	0.988072	0.999819	0.565922	0.0863911	-0.134697	-0.129476	-0.17474	-0.120494	-0.136321	-0.136649	-0.0773189	0.257384
Cit.10128.1.S1_at	Csi.4571	0.111763	0.626429	-0.0786418	-0.209113	0.0372563	0.155685	-0.0811727	0.687214	0.00347438	0.863496	0.671928	0.955952	0.607823	0.914698	0.958895	0.332466	0.0109656	-0.14472	-0.343986	-0.265344	-0.322633	-0.241461	-0.0966476	0.112465
Cit.1013.1.S1_s_at	Csi.4849	-0.0487719	0.362628	-0.361272	-0.149149	0.105618	0.736694	-0.525458	0.959388	0.348291	0.618524	0.915663	0.925335	0.12096	0.499904	1.16279	0.800162	-0.474973	-1.21167	0.0571249	0.418397	-0.403552	0.121907	-0.30967	-0.16052
Cit.10131.1.S1_at	Csi.5125	-0.0156649	-0.0372861	0.0626156	-0.0727988	0.145052	0.162645	0.127459	0.973835	0.86684	0.878655	0.912051	0.64809	0.53024	0.813592	-0.145898	-0.108612	0.0169392	-0.145706	0.0939156	0.0313	-0.0451815	-0.172641	0.201542	0.274341
Cit.10132.1.S1_s_at	Csi.5125	0.0702784	0.186061	0.0867367	-0.0598332	0.105205	0.100824	0.109586	0.74902	0.198813	0.774382	0.910562	0.697763	0.654909	0.796505	0.180631	-0.00543077	0.042978	-0.0578461	-0.0780427	-0.164779	-0.179182	-0.288768	0.245304	0.305137
Cit.10133.1.S1_s_at	Csi.4441	-0.50336	-0.436793	-0.534174	-0.554367	0.128981	1.03291	-0.774945	0.57272	0.598545	0.72253	0.804756	0.959672	0.304098	0.683059	-0.0331888	0.403604	0.203747	-0.82916	-0.584086	-0.0499116	-1.35667	-0.58173	1.13652	1.69088
Cit.10135.1.S1_s_at	Csi.335	0.000872074	0.0272511	-0.0503973	0.0257889	0.0507412	0.109027	-0.00754452	0.996696	0.826346	0.821966	0.950432	0.828864	0.449183	0.987059	-0.00702714	-0.0342782	0.0510114	-0.0580155	-0.0486586	0.00173869	-0.097145	-0.0896005	0.153882	0.128093
Cit.10140.1.S1_at	---	0.0381527	0.107967	-0.0936369	0.101285	0.0250253	-0.157516	0.207566	0.863263	0.377434	0.689549	0.752063	0.947974	0.323099	0.330032	0.148875	0.0409082	-0.3559	-0.198384	0.249874	0.343511	0.0882091	-0.119357	-0.0482254	-0.14951
Cit.10142.1.S1_s_at	---	0.0150912	0.159391	-0.0370606	-0.0765997	-0.0148145	-0.101409	0.0717804	0.950975	0.108041	0.872554	0.792932	0.965832	0.474036	0.812853	0.0719776	-0.0874136	-0.306867	-0.205458	0.256951	0.294012	0.118759	0.0469789	-0.13277	-0.0561703
Cit.10146.1.S1_s_at	Csi.4342	-0.119429	-0.546333	0.118306	0.0661222	-0.0923347	-0.167281	-0.0173881	0.579678	0.00401809	0.744794	0.923795	0.820009	0.518042	0.982322	-0.967087	-0.420753	0.457498	0.624779	-0.36186	-0.480167	0.583392	0.60078	0.0147699	-0.0513523
Cit.10148.1.S1_s_at	Csi.6165	-0.0911304	-0.907571	0.193223	0.438196	-0.0939761	-0.151639	-0.0363129	0.783754	0.000187328	0.629086	0.198453	0.845908	0.631626	0.969119	-1.05689	-0.149321	0.449314	0.600953	-0.0227029	-0.215926	0.675147	0.71146	-0.276919	-0.715114
Cit.10152.1.S1_at	---	0.0535279	0.0885401	-0.133948	0.207614	0.352106	0.391998	0.312215	0.930461	0.789314	0.824823	0.802327	0.356286	0.292047	0.637716	0.21537	0.12683	-0.149492	-0.541491	-0.0668867	0.0670611	0.328707	0.0164916	0.105512	-0.102102
Cit.10152.1.S1_s_at	Csi.4623	0.393983	0.962745	-0.487443	0.718585	0.56338	1.12067	0.0060898	0.699404	0.185766	0.741375	0.699526	0.669458	0.240773	0.999098	0.868912	-0.0938328	-0.601875	-1.72254	-0.14828	0.339163	0.674939	0.668849	0.366627	-0.351958
Cit.10155.1.S1_s_at	Csi.5375	0.0263412	0.119828	-0.111429	0.0714232	0.00498984	0.0712277	-0.061248	0.965225	0.642192	0.822988	0.939077	0.995842	0.873108	0.950595	0.142179	0.0223512	-0.278331	-0.349559	0.274014	0.385444	0.277942	0.33919	-0.370904	-0.442327
Cit.10158.1.S1_s_at	Csi.5255	0.036329	-0.186723	0.207264	0.0895467	0.043865	-0.0963261	0.184056	0.876114	0.116796	0.342409	0.803056	0.884599	0.593016	0.430312	-0.380558	-0.193835	0.239136	0.335462	0.0640731	-0.143191	0.11429	-0.0697659	0.0619673	-0.0275794
Cit.10159.1.S1_at	Csi.5255	-0.0600429	-0.222221	-0.0437728	0.0840456	0.0247725	-0.0503026	0.0998476	0.914892	0.424278	0.951814	0.938136	0.979625	0.926915	0.921022	-0.77138	-0.549159	0.526424	0.576727	-0.197171	-0.153398	-0.185469	-0.285316	0.561393	0.477348
Cit.10160.1.S1_at	---	0.0995923	0.100873	0.196368	0.00455407	0.00262717	-0.289994	0.295248	0.729146	0.648817	0.599456	0.9969	0.997082	0.262132	0.441514	0.0217711	-0.0791015	-0.0566919	0.233302	0.189203	-0.00716567	0.0549833	-0.240265	-0.0557405	-0.0602946
Cit.10161.1.S1_s_at	Csi.1313 /// Csi.3948	-0.153901	-0.930289	0.434718	0.0292052	0.00742824	-0.0588017	0.0736582	0.554725	0.000304033	0.289161	0.978412	0.994451	0.895144	0.934601	-1.18841	-0.258125	0.461464	0.520266	-0.0782007	-0.512919	0.427865	0.354207	0.151531	0.122326
Cit.10162.1.S1_at	Csi.1313	-0.153088	-0.807123	0.293761	0.0494588	0.0509832	0.00765517	0.0943111	0.536935	0.00084642	0.457462	0.955031	0.942236	0.987861	0.905226	-0.72155	0.0855731	0.30686	0.299205	0.00305086	-0.29071	0.320412	0.226101	-0.0897415	-0.1392
Cit.10165.1.S1_s_at	Csi.2522	-0.305496	-0.164335	-0.31538	-0.446031	-0.146331	-0.0505247	-0.242138	0.0260262	0.380955	0.33797	0.112192	0.651249	0.888347	0.52929	0.346127	0.510461	0.58629	0.636815	-0.350809	-0.0354299	0.104437	0.346575	-1.29525	-0.849217
Cit.10166.1.S1_x_at	Csi.2522	-0.320309	-0.298737	-0.307881	-0.364014	-0.109324	-0.011949	-0.206699	0.0130884	0.081241	0.327774	0.200986	0.750923	0.975682	0.60346	0.292717	0.591454	0.686011	0.69796	-0.378456	-0.0705752	0.0599784	0.266677	-1.25489	-0.890876
Cit.10167.1.S1_at	Csi.2522	-0.0270562	0.182088	-0.0880619	-0.176015	-0.108653	-0.213669	-0.00363777	0.95323	0.333941	0.82576	0.709715	0.774428	0.399244	0.996444	0.127458	-0.05463	0.177126	0.390795	-0.0928993	-0.00483739	-0.119737	-0.116099	-0.241596	-0.0655811
Cit.10169.1.S1_x_at	Csi.5390	0.214437	0.207228	0.268758	0.173823	-0.0746006	-0.0186283	-0.130573	0.194771	0.283468	0.436587	0.728725	0.87547	0.96561	0.823454	0.0987105	-0.108517	-0.110722	-0.0920937	0.100229	-0.168529	-0.077856	0.0527169	0.239942	0.0661187
Cit.1017.1.S1_x_at	Csi.3952	0.0580804	0.238947	0.0454383	-0.108385	-0.124135	-0.0585841	-0.189685	0.903022	0.319337	0.942282	0.897238	0.81321	0.901805	0.778673	0.534192	0.295244	0.0685157	0.1271	-0.206982	-0.25242	-0.391485	-0.2018	-0.0403743	0.0680102
Cit.10170.1.S1_at	---	0.0501024	-0.120486	0.259685	0.0126266	-0.0950741	-0.209861	0.0197126	0.921229	0.654948	0.561914	0.992871	0.871262	0.547254	0.984898	-0.132242	-0.0117555	-0.323477	-0.113616	0.194153	-0.065532	0.0591742	0.0394616	0.18323	0.170603
Cit.10171.1.S1_x_at	Csi.5390	0.0726499	0.247667	-0.126121	0.098606	-0.0344268	0.222389	-0.291243	0.84583	0.232815	0.769581	0.893108	0.960524	0.443	0.49611	-0.432494	-0.680161	0.066919	-0.15547	0.218	0.344121	1.10923	1.40047	-0.886006	-0.984612
Cit.10172.1.S1_x_at	Csi.5390	0.0528172	0.0124193	0.0457216	0.101911	-0.00512476	-0.161909	0.15166	0.807659	0.943322	0.878621	0.786277	0.993278	0.361445	0.61908	-0.0743822	-0.0868015	-0.0731135	0.0887956	-0.00582764	-0.0515493	0.144009	-0.0076505	0.0842155	-0.0176956
Cit.10173.1.S1_at	Csi.5390	0.203201	0.311544	0.1847	0.119517	0.118479	0.258541	-0.0215836	0.512552	0.266233	0.742223	0.904865	0.858153	0.519599	0.986171	0.145973	-0.165571	0.109766	-0.148775	-0.0685784	-0.253279	0.477062	0.498646	-0.237864	-0.35738
Cit.10174.1.S1_at	Csi.5390	-0.0296046	-0.00473182	0.0344862	-0.119465	0.0341468	-0.0621195	0.130413	0.959402	0.987813	0.95479	0.876861	0.965196	0.892117	0.865428	-0.0552159	-0.0504841	0.057711	0.11983	-0.0488727	-0.083359	-0.0648841	-0.195297	0.100553	0.220018
Cit.10176.1.S1_at	---	-0.029188	0.0961163	0.0396582	-0.224223	-0.0867933	-0.0546426	-0.118944	0.929893	0.561863	0.916879	0.460555	0.785849	0.847086	0.785321	0.0276052	-0.0685111	-0.108009	-0.0533668	0.0570932	0.017435	0.0139959	0.13294	-0.121702	0.10252
Cit.10177.1.S1_x_at	Csi.5390	-0.0277265	0.147741	-0.0500708	-0.18169	0.0828667	0.0719515	0.0937818	0.970031	0.642748	0.946991	0.84237	0.92077	0.899007	0.934417	0.434353	0.286612	0.401204	0.329252	-0.256383	-0.206312	-0.0165156	-0.110297	-0.521802	-0.340112
Cit.1018.1.S1_x_at	---	-0.232869	-0.00719639	-0.323622	-0.374846	-0.0615472	-0.288339	0.165244	0.208274	0.980718	0.388835	0.336726	0.921095	0.309752	0.787087	0.234395	0.241592	0.110359	0.398697	-0.346045	-0.0224228	-0.235624	-0.400869	-0.177464	0.197381
Cit.10182.1.S1_s_at	Csi.4265	-0.130534	-0.114982	-0.094544	-0.186033	-0.163886	-0.219047	-0.108726	0.152552	0.30009	0.656416	0.364084	0.220615	0.112035	0.698261	-0.190554	-0.075572	-0.381328	-0.162281	0.0459935	0.140538	-0.0349508	0.0737751	0.199173	0.385207
Cit.10183.1.S1_at	Csi.4265	-0.122847	-0.585097	0.133759	0.0790737	-0.116287	-0.289053	0.0564797	0.599188	0.00364946	0.724977	0.908476	0.759298	0.243273	0.94313	-0.556393	0.0287035	-0.661659	-0.372606	0.300174	0.166415	0.0594734	0.00299371	0.555986	0.476912
Cit.10187.1.S1_s_at	Csi.4516	-0.0062376	0.00974905	0.00270237	-0.0313532	0.0215124	-0.0199651	0.0629898	0.981827	0.942076	0.992249	0.93885	0.946942	0.924487	0.84393	-0.112178	-0.121927	0.187637	0.207602	-0.0816956	-0.0843979	0.0793108	0.016321	-0.0610131	-0.0296598
Cit.10188.1.S1_at	---	0.0596163	0.30415	-0.00490066	-0.118594	-0.0625636	0.191029	-0.316156	0.908488	0.219622	0.994307	0.892438	0.935525	0.608869	0.562914	0.142377	-0.161774	0.105129	-0.0858997	-0.0289045	-0.0240039	0.245142	0.561298	-0.435979	-0.317385
Cit.10189.1.S1_at	Csi.7282	-0.0471271	-0.155	0.135667	-0.123476	-0.0683382	-0.160476	0.0237996	0.896718	0.407795	0.706225	0.827057	0.878818	0.538758	0.976412	-0.082739	0.0722612	-0.131958	0.0285183	-0.00738166	-0.143048	0.032221	0.00842139	0.0501145	0.17359
Cit.10190.1.S1_at	Csi.1537	-0.0143977	0.664084	-0.312164	-0.395549	0.274431	0.62341	-0.0745484	0.984593	0.0237306	0.566741	0.520421	0.561188	0.0875089	0.951837	0.952969	0.288885	0.624926	0.00151617	-0.488905	-0.176741	-0.665924	-0.591376	-0.17045	0.2251
Cit.10191.1.S1_s_at	Csi.4332 /// Csi.7282	0.0808679	0.401106	-0.0920178	-0.0640339	0.00260778	0.00707086	-0.00185529	0.792467	0.0359186	0.823618	0.931085	0.997082	0.987516	0.998921	0.284929	-0.116177	-0.00582732	-0.0128982	-0.280438	-0.18842	0.066863	0.0687183	0.0596081	0.123642
Cit.10192.1.S1_s_at	Csi.7282	0.0810361	0.418177	-0.0741357	-0.0984773	0.113512	0.14611	0.0809133	0.542508	0.00108135	0.753062	0.754574	0.540826	0.352204	0.820249	0.346349	-0.0718281	0.270431	0.124321	-0.289921	-0.215785	0.0118745	-0.0690388	-0.10244	-0.00396233
Cit.10193.1.S1_at	Csi.3833	0.0731959	-0.00258146	0.124357	0.10003	0.0419214	-0.0116622	0.0955051	0.807354	0.991401	0.732359	0.868539	0.942236	0.977695	0.877847	-0.244139	-0.241558	0.100544	0.112206	0.310007	0.18565	0.0756487	-0.0198563	-0.0892358	-0.189266
Cit.10194.1.S1_s_at	Csi.1018	-0.122651	-0.273802	-0.0798944	-0.0179739	-0.170408	-0.316246	-0.0245693	0.475683	0.0839866	0.817654	0.982108	0.485268	0.116436	0.972333	0.00603427	0.279836	-0.547199	-0.230953	-0.116315	-0.0364204	-0.110845	-0.0862759	0.412082	0.430056
Cit.10194.1.S1_x_at	Csi.1018	-0.0023997	-0.185773	0.0540197	0.124481	-0.109874	-0.182907	-0.03684	0.992869	0.0746962	0.812123	0.606541	0.498998	0.171671	0.92924	-0.0477864	0.137986	-0.305136	-0.122229	-0.00848701	-0.0625067	-0.134778	-0.0979383	0.382679	0.258197
Cit.10196.1.S1_at	---	-0.0320578	0.0195597	-0.0585543	-0.0581503	0.0333123	-0.0800404	0.146665	0.940214	0.937685	0.894944	0.939188	0.958287	0.809651	0.787126	0.0750256	0.0554659	0.0992196	0.17926	-0.145599	-0.0870443	-0.0437088	-0.190374	-0.000197859	0.0579524
Cit.10197.1.S1_s_at	Csi.1139	-0.0200102	-0.18658	0.0943958	0.0315476	0.050678	-0.0247674	0.126123	0.957851	0.208791	0.755482	0.958866	0.89768	0.938394	0.759003	0.00173991	0.18832	0.0358987	0.0606661	0.135419	0.0410236	-0.0861767	-0.2123	-0.0665219	-0.0980695
Cit.102.1.S1_s_at	Csi.4678	-0.240984	0.279647	-0.317302	-0.692599	0.0609753	0.231483	-0.109532	0.511725	0.415884	0.617105	0.202457	0.955952	0.650575	0.934291	1.59198	1.31234	1.32276	1.09128	-0.225181	0.0921201	-0.033679	0.0758534	-2.96004	-2.26744
Cit.1020.1.S1_at	Csi.10557	-0.0703397	0.126262	-0.0860281	-0.253384	0.120947	0.0788442	0.16305	0.830146	0.53694	0.835894	0.530166	0.745724	0.813107	0.75307	0.212187	0.0859252	0.122951	0.0441065	-0.110865	-0.0248373	-0.280788	-0.443837	0.0708871	0.324271
Cit.10201.1.S1_at	---	0.00382057	0.0802756	0.0552997	-0.123998	0.00983097	-0.136991	0.156653	0.990674	0.568925	0.845356	0.706589	0.984812	0.445125	0.590238	0.117852	0.0375767	-0.116894	0.0200975	0.125441	0.0701408	-0.0122791	-0.168932	-0.0985004	0.0254974
Cit.10203.1.S1_s_at	Csi.5600	-0.504986	-0.979588	0.244271	-0.794943	0.431375	1.2321	-0.369348	0.386384	0.0891413	0.849794	0.517713	0.683398	0.0918529	0.840069	1.70565	2.68524	-1.67132	-2.90342	1.61531	1.37104	-3.14589	-2.77654	1.16249	1.95743
Cit.10203.1.S1_x_at	Csi.5600	-0.25036	-0.23633	-0.197553	-0.324784	0.049135	0.0617829	0.0364872	0.237394	0.332909	0.6729	0.520818	0.950456	0.897	0.97256	0.245262	0.481591	-0.216015	-0.277797	-0.0970825	0.10047	-0.33389	-0.370377	0.0715271	0.396311
Cit.10206.1.S1_s_at	Csi.3936 /// Csi.7313	-0.0435041	0.288032	-0.161768	-0.258095	-0.0273887	0.00474966	-0.0595271	0.893339	0.0719273	0.598543	0.403998	0.959754	0.989875	0.923678	-0.134977	-0.423009	-0.296001	-0.30075	0.220164	0.381933	0.193127	0.252655	-0.0756184	0.182476
Cit.10207.1.S1_at	Csi.3936	0.0288321	-0.0538759	0.117779	0.0234672	-0.0969971	-0.0647938	-0.1292	0.920608	0.731701	0.655394	0.966649	0.703922	0.780935	0.716684	-0.0782724	-0.0243965	-0.111413	-0.0466195	0.158734	0.0409553	-0.0209409	0.108259	-0.00141944	-0.0248866
Cit.10209.1.S1_s_at	Csi.3940	-0.285967	0.338557	-0.498648	-0.706477	-0.190548	-0.360823	-0.0202724	0.256223	0.225466	0.327289	0.102969	0.722269	0.338497	0.987159	1.42184	1.08328	0.843015	1.20384	-0.20183	0.296819	0.443365	0.463637	-3.13022	-2.42374
Cit.1021.1.S1_at	---	0.255408	0.500444	0.170896	0.102624	-0.150185	-0.0502534	-0.250116	0.252832	0.0437303	0.732515	0.909944	0.763412	0.923035	0.692089	0.0463028	-0.454141	-0.115622	-0.0653686	-0.0486352	-0.219531	-0.112573	0.137543	0.467324	0.3647
Cit.1021.1.S1_s_at	Csi.42 /// Csi.7061	0.0774006	0.0822406	0.134232	0.0180749	0.10776	0.0334601	0.182059	0.691212	0.597189	0.620329	0.979037	0.67089	0.907084	0.555396	-0.072468	-0.154709	0.119067	0.0856074	0.0115657	-0.122666	0.0599175	-0.122142	0.106951	0.088876
Cit.10210.1.S1_at	Csi.10701	-0.0465161	-0.16235	0.18431	-0.162918	0.0484533	0.00721483	0.0896918	0.876743	0.301331	0.522824	0.666348	0.911533	0.983987	0.862389	-0.135581	0.0267691	0.0720075	0.0647927	-0.358632	-0.542943	-0.186391	-0.276083	0.586571	0.749489
Cit.10210.1.S1_s_at	Csi.10701	-0.0536669	-0.0898141	0.146582	-0.219395	-0.00758074	0.00809345	-0.0232549	0.80762	0.53075	0.554886	0.378845	0.989627	0.979067	0.968968	-0.0268174	0.0629967	0.103472	0.0953783	-0.358383	-0.504965	-0.264033	-0.240778	0.456867	0.676263
Cit.10212.1.S1_at	---	0.123306	0.367926	-0.05538	0.0611104	0.0787316	0.0280885	0.129375	0.696673	0.101983	0.924001	0.946236	0.895641	0.95561	0.865428	0.301466	-0.0664599	0.0200351	-0.00805348	-0.215765	-0.160385	0.0181551	-0.11122	0.141669	0.0805588
Cit.10213.1.S1_at	---	0.0694712	0.130763	-0.0524189	0.132175	-0.121436	-0.321534	0.0786622	0.910351	0.700182	0.946941	0.900294	0.865677	0.435796	0.950595	0.237603	0.10684	-0.196898	0.124636	-0.234627	-0.182208	-0.249273	-0.327935	0.427019	0.294844
Cit.10214.1.S1_s_at	Csi.5818	0.0425765	0.333359	-0.191723	-0.012616	-0.115076	0.102898	-0.333049	0.954485	0.267764	0.752643	0.994391	0.878076	0.855581	0.64037	0.135356	-0.198003	-0.756566	-0.859464	0.280971	0.472694	0.278382	0.611431	0.0112915	0.0239076
Cit.10215.1.S1_s_at	Csi.2273	-0.330223	-0.779485	-0.0920566	-0.129135	0.0683736	0.0995201	0.0372271	0.00673825	8.28065e-05	0.793572	0.784885	0.86397	0.707019	0.959099	-0.528545	0.250941	0.235829	0.136308	0.172575	0.264631	-0.148076	-0.185303	-0.163748	-0.0346132
Cit.10216.1.S1_at	Csi.2273	-0.283322	-0.700175	-0.0903585	-0.0680163	0.0513979	0.184072	-0.0812764	0.0758186	0.00156618	0.840221	0.931085	0.935197	0.531363	0.915162	-0.380338	0.319838	0.27793	0.0938582	0.128327	0.218686	-0.143179	-0.0619023	-0.260618	-0.192602
Cit.10219.1.S1_at	Csi.2552	-0.06188	-0.218474	-0.0140966	0.0450559	-0.0557136	0.239599	-0.351027	0.884117	0.314779	0.981127	0.958866	0.931645	0.417443	0.379922	0.573883	0.792357	-0.792861	-1.03246	0.33155	0.345647	-0.639393	-0.288367	0.37735	0.332295
Cit.10220.1.S1_s_at	Csi.6226 /// Csi.7238	-0.166236	-0.0693399	-0.378158	-0.0562469	0.00307196	0.318041	-0.311897	0.319445	0.735766	0.261297	0.93726	0.996691	0.156951	0.326693	0.168737	0.238077	0.0611868	-0.256855	-0.0796304	0.298528	-0.0738499	0.238048	-0.325244	-0.268997
Cit.10224.1.S1_s_at	Csi.2300 /// Csi.615	0.189399	-0.294077	0.249047	0.618966	0.0965303	-0.0900495	0.28311	0.306398	0.133328	0.497098	0.0315246	0.829763	0.793521	0.481282	-0.296403	-0.0023256	0.627606	0.717655	-0.384996	-0.634044	0.396852	0.113742	0.0404402	-0.578526
Cit.10225.1.S1_s_at	Csi.5780	0.0743096	0.18183	0.154969	-0.111617	0.00504414	-0.0306515	0.0407397	0.696263	0.181331	0.544302	0.770046	0.993811	0.913847	0.943137	-0.0799179	-0.261748	-0.229305	-0.198654	0.0583208	-0.0966478	-0.0256676	-0.0664073	0.394204	0.505822
Cit.10226.1.S1_at	Csi.5780	0.00532402	0.217711	-0.289534	0.087956	0.014138	-0.0721065	0.100382	0.991401	0.244526	0.38159	0.894104	0.985094	0.831812	0.875644	0.254409	0.036698	-0.00582155	0.0662849	-0.0780441	0.211489	0.084068	-0.0163144	-0.232407	-0.320363
Cit.10228.1.S1_s_at	Csi.4971	0.157755	1.3432	-0.212354	-0.6528	0.0131258	-0.0238539	0.0501054	0.821269	0.00237482	0.811531	0.408573	0.994774	0.980196	0.978707	0.850061	-0.493138	0.913634	0.937488	-0.345976	-0.133621	0.866488	0.816382	-2.03206	-1.37926
Cit.1023.1.S1_s_at	Csi.17098 /// Csi.4313	0.0874054	-0.655116	0.507751	0.412229	0.0167045	-0.457366	0.490775	0.844227	0.0106247	0.276647	0.378012	0.987297	0.145963	0.241332	-0.604718	0.050398	0.0909134	0.548279	0.633615	0.125864	0.225523	-0.265252	-0.196197	-0.608426
Cit.10231.1.S1_at	Csi.4960	-0.338687	-0.515672	0.0847184	-0.595369	0.301587	0.687018	-0.0838441	0.10037	0.0453922	0.887611	0.146349	0.416741	0.0339845	0.935936	0.862315	1.37799	0.282985	-0.404033	0.325503	0.240785	-1.41708	-1.33324	-0.265295	0.330074
Cit.10232.1.S1_s_at	Csi.4960	-0.219726	-0.165344	0.0287245	-0.529217	0.306849	0.6924	-0.0787027	0.258987	0.469368	0.960491	0.112192	0.258979	0.0104183	0.924293	1.07978	1.24512	0.654904	-0.0374962	0.0903512	0.0616268	-1.42445	-1.34575	-0.426654	0.102563
Cit.10233.1.S1_at	---	-0.241417	-0.648473	-0.0226737	-0.0604186	-0.00155912	0.0814604	-0.0845787	0.34622	0.0162072	0.975132	0.95484	0.998296	0.87437	0.937342	0.136748	0.785222	-0.00687789	-0.0883383	-0.29498	-0.272306	-0.427742	-0.343163	0.22551	0.285928
Cit.10234.1.S1_s_at	Csi.5479	0.0266515	0.0486623	0.119239	-0.0871391	0.0122626	0.041173	-0.0166479	0.923785	0.749823	0.636668	0.832864	0.979496	0.871011	0.977036	-0.450052	-0.498714	-0.0344139	-0.0755869	0.309409	0.19017	0.255755	0.272402	-0.0280539	0.0590852
Cit.10235.1.S1_at	Csi.7891	0.29457	0.782179	0.0109976	0.0994587	0.203315	0.385026	0.0216053	0.31788	0.01442	0.989167	0.93726	0.742299	0.365267	0.98779	-0.547464	-1.32964	-0.162263	-0.547289	0.876911	0.865914	1.12866	1.10706	-0.646215	-0.745674
Cit.10236.1.S1_s_at	Csi.5748	-0.00715379	-0.269456	0.210384	0.0373937	-0.0430836	-0.0895074	0.00334008	0.985967	0.105465	0.498693	0.955794	0.934811	0.748812	0.996444	-0.558515	-0.289059	-0.186041	-0.0965332	-0.0745781	-0.284962	0.241927	0.238587	0.523284	0.48589
Cit.10239.1.S1_s_at	Csi.6774	0.0571879	0.146258	-0.0101236	0.0371623	-0.014882	-0.0269988	-0.00276524	0.802315	0.299212	0.978725	0.946563	0.975799	0.925866	0.996444	0.137862	-0.00839568	-0.0647409	-0.0377421	0.00914368	0.0192672	-0.136106	-0.133341	0.125607	0.0884447
Cit.10244.1.S1_s_at	Csi.6342	-0.63698	-1.07871	0.358293	-1.20983	0.0416083	-0.147089	0.230306	0.148852	0.042566	0.737098	0.15033	0.984632	0.889355	0.905416	0.318955	1.39766	1.03452	1.18161	-1.1091	-1.46739	-0.0575947	-0.2879	-1.1103	0.0995329
Cit.10247.1.S1_at	---	0.0164972	0.0307567	-0.00104557	0.0202804	0.0160945	-0.11188	0.144069	0.967983	0.877381	0.998494	0.979037	0.977553	0.648703	0.73551	0.0386816	0.00792492	0.035583	0.147463	-0.106968	-0.105923	0.0128138	-0.131256	0.0609802	0.0406998
Cit.10247.1.S1_x_at	---	-0.00515767	-0.0623031	0.0372633	0.0094105	-0.0201455	-0.114365	0.074074	0.98941	0.722631	0.923776	0.991964	0.970627	0.619026	0.888583	-0.0606486	0.00165454	-0.0370137	0.0773512	-0.0676902	-0.104953	0.0894407	0.0153666	0.0479517	0.0385412
Cit.10248.1.S1_s_at	Csi.4490	0.0539052	0.426551	0.0171543	-0.280356	0.0834791	0.210977	-0.0440184	0.863655	0.0133732	0.969734	0.37543	0.827128	0.355366	0.950644	0.218211	-0.20834	-0.0953373	-0.306314	-0.00854858	-0.0257029	-0.0420952	0.00192328	0.0929237	0.37328
Cit.10252.1.S1_s_at	Csi.2065	-0.197583	-0.867909	0.142096	0.127076	-0.0172311	-0.130403	0.0959411	0.387887	0.000685684	0.762466	0.868137	0.985094	0.725297	0.910131	-1.02396	-0.156049	0.226963	0.357366	0.264608	0.122513	0.233637	0.137696	-0.0178509	-0.144927
Cit.10256.1.S1_s_at	Csi.271	-0.154208	-0.411244	0.0525444	-0.108598	-0.198133	-0.252161	-0.144104	0.226928	0.0064783	0.874527	0.79792	0.295443	0.171087	0.696771	-0.513184	-0.10194	-0.139461	0.1127	0.0258476	-0.0266968	0.186104	0.330209	0.00891199	0.11751
Cit.10258.1.S1_s_at	Csi.4114	0.17972	0.260611	-0.113207	0.397201	-0.0318082	0.408248	-0.471864	0.728279	0.489415	0.890995	0.632525	0.98042	0.402313	0.52937	0.0201689	-0.240442	-0.288746	-0.696994	0.211858	0.325066	0.490907	0.962771	-0.193694	-0.590895
Cit.10260.1.S1_at	Csi.192	0.359833	0.346114	0.410891	0.333399	0.298211	0.10999	0.486432	0.125566	0.231267	0.427958	0.61876	0.509942	0.834959	0.359716	-0.848984	-1.1951	-0.55105	-0.661041	0.476213	0.0653218	0.910422	0.42399	0.856813	0.523414
Cit.10260.1.S1_s_at	Csi.192 /// Csi.460	0.182222	0.347364	0.141098	0.0637265	0.163035	0.00820362	0.317865	0.0187579	0.00191347	0.451377	0.849296	0.178501	0.971598	0.027274	-0.266569	-0.613933	-0.106152	-0.114356	0.0805208	-0.0605768	0.3618	0.0439349	0.369529	0.305802
Cit.10265.1.S1_s_at	Csi.6735	0.0433481	0.21491	0.0653037	-0.148855	-0.00770178	0.0407144	-0.0561179	0.860058	0.100654	0.820004	0.632525	0.989627	0.874438	0.908133	0.0766051	-0.138305	-0.0575242	-0.0982386	-0.0585842	-0.123888	-0.162668	-0.10655	0.260148	0.409003
Cit.10266.1.S1_at	Csi.6735	0.00368676	0.00287708	-0.0298419	0.0381368	0.0425189	0.100765	-0.015727	0.992423	0.987813	0.934135	0.945799	0.915566	0.636211	0.979306	-0.0178797	-0.0207567	0.142522	0.0417576	0.0178173	0.0476592	-0.225675	-0.209948	0.13132	0.0931827
Cit.10267.1.S1_at	---	0.340531	0.672114	0.295697	0.0641015	0.0428423	-0.0836366	0.169321	0.0771449	0.00827662	0.516558	0.947958	0.958983	0.856899	0.822071	0.701991	0.0298775	-0.126393	-0.0427566	-0.134034	-0.429731	-0.157743	-0.327065	0.274978	0.210876
Cit.10268.1.S1_at	Csi.4188	0.0810546	0.252034	-0.0207071	0.0142931	0.092691	0.0762356	0.109147	0.66845	0.070878	0.956079	0.984668	0.73661	0.742704	0.788632	0.131186	-0.120848	0.19872	0.122485	-0.361981	-0.341274	-0.337153	-0.446299	0.584728	0.570435
Cit.10269.1.S1_at	Csi.4188	0.117348	0.452468	-0.093075	-0.00379131	0.146434	0.209281	0.0835867	0.446328	0.00367141	0.755851	0.995993	0.53306	0.283519	0.865323	0.266312	-0.186155	0.323317	0.114036	-0.430775	-0.3377	-0.356952	-0.440539	0.522332	0.526124
Cit.10271.1.S1_s_at	Csi.2199	0.0288629	0.00977604	0.119097	-0.0414098	0.0285308	-0.0277249	0.0847865	0.899431	0.949189	0.574752	0.924338	0.935275	0.903142	0.798361	-0.114911	-0.124687	0.0680726	0.0957975	-0.00437909	-0.123476	0.0660921	-0.0186944	0.0573882	0.098798
Cit.10272.1.S1_s_at	Csi.2199	0.00549023	0.151153	-0.300862	0.166346	-0.308686	-0.132822	-0.48455	0.994764	0.732951	0.6903	0.903137	0.651225	0.85426	0.568188	-0.0509744	-0.202127	-0.238109	-0.105286	-0.110802	0.19006	-0.175693	0.308857	0.27521	0.108864
Cit.10274.1.S1_s_at	Csi.6126	-0.202761	0.231745	-0.647882	-0.198292	-0.117757	0.184098	-0.419611	0.594096	0.483376	0.269444	0.843632	0.878887	0.71299	0.520846	1.22424	0.992492	0.143854	-0.0402437	-0.320072	0.32781	-0.831633	-0.412022	-0.641357	-0.443066
Cit.10276.1.S1_at	---	-0.197996	-0.153872	-0.409415	-0.0367006	0.0322216	0.00622672	0.0582165	0.194692	0.401603	0.238454	0.959014	0.956716	0.987861	0.934601	0.308308	0.46218	-0.0183713	-0.0245981	-0.0721742	0.337241	-0.351311	-0.409528	-0.134223	-0.0975229
Cit.10277.1.S1_s_at	Csi.5550	-0.0875051	-0.168836	-0.0480346	-0.0482968	-0.146577	-0.229067	-0.0640865	0.634576	0.238717	0.883874	0.930827	0.514573	0.215531	0.9004	0.335165	0.504	-0.180424	0.0486423	-0.250731	-0.202697	0.0373287	0.101415	-0.220498	-0.172201
Cit.10278.1.S1_x_at	Csi.5550	-0.0683353	-0.203977	-0.0590398	0.0559401	-0.14761	-0.174152	-0.121068	0.892541	0.441585	0.927819	0.955794	0.77757	0.657654	0.890972	0.268745	0.472722	-0.345174	-0.171023	-0.310516	-0.251476	0.122743	0.243811	0.0130539	-0.0428862
Cit.10279.1.S1_at	---	-0.160852	-0.447203	-0.156161	0.115932	-0.0725804	-0.292344	0.147183	0.523912	0.0451972	0.728927	0.87716	0.9057	0.332564	0.832409	-0.0127711	0.434432	-0.0741395	0.218205	-0.22337	-0.0672095	0.146599	-0.000584733	-0.152614	-0.268546
Cit.1028.1.S1_s_at	Csi.6556	0.0316333	0.128772	0.0820984	-0.115012	-0.0806421	-0.0609707	-0.100313	0.968425	0.720387	0.915963	0.923002	0.932747	0.925195	0.936407	-0.260904	-0.389675	-0.460296	-0.399326	0.197577	0.115479	0.334058	0.434371	0.156852	0.271864
Cit.10280.1.S1_x_at	Csi.5550	-0.0434423	-0.135866	-0.0430987	0.0473211	-0.154525	-0.236905	-0.0721453	0.823132	0.231946	0.868409	0.908724	0.300939	0.0968552	0.840069	0.238662	0.374527	-0.105721	0.131184	-0.222218	-0.179119	-0.048977	0.0231683	-0.0820926	-0.129414
Cit.10281.1.S1_at	Csi.2871	0.241533	-0.117769	0.421215	0.428472	-0.32389	-0.713557	0.065778	0.380429	0.711664	0.389232	0.428943	0.416378	0.0383825	0.956502	-0.559399	-0.44163	0.00984459	0.723402	0.28401	-0.137205	0.00432391	-0.0614541	0.30329	-0.125182
Cit.10281.1.S1_s_at	Csi.2871 /// Csi.5270	0.23591	-0.0392453	0.144919	0.609206	-0.562059	-1.01512	-0.108998	0.685499	0.945061	0.880827	0.48114	0.323861	0.0558822	0.951626	-0.529409	-0.490164	-0.321062	0.694057	0.223575	0.0786561	0.176726	0.285724	0.245551	-0.363655
Cit.10282.1.S1_s_at	Csi.5270	0.124993	-0.316812	0.520153	0.175424	-0.118538	-0.468934	0.231858	0.711616	0.179705	0.256785	0.805158	0.826	0.117294	0.705418	-0.517821	-0.201009	0.375307	0.84424	0.292489	-0.227664	-0.0165069	-0.248365	-0.0626228	-0.238047
Cit.10284.1.S1_s_at	Csi.3860	0.0812203	-0.595536	0.322727	0.51893	-0.0753598	-0.246107	0.0953877	0.794742	0.0036463	0.349701	0.0777414	0.875271	0.345823	0.88622	-1.21503	-0.619497	1.07609	1.3222	-0.763814	-1.08654	1.06211	0.966725	-0.111659	-0.630589
Cit.10290.1.S1_s_at	Csi.4876	0.0375563	0.0940074	0.0101907	0.00960907	0.274033	0.405318	0.142748	0.93622	0.697692	0.985786	0.994282	0.335447	0.128848	0.825371	0.0933881	-0.000619236	-0.25223	-0.657549	0.133466	0.123275	0.129258	-0.0134897	0.227055	0.217446
Cit.10294.1.S1_at	Csi.1357	0.176306	0.430338	0.0673914	0.0365326	-0.0214653	-0.262891	0.219961	0.422955	0.044593	0.893312	0.966822	0.977553	0.36736	0.68592	0.221292	-0.209046	-0.145832	0.11706	0.0977672	0.0303758	-0.0740426	-0.294003	0.146481	0.109948
Cit.10295.1.S1_at	---	0.168924	0.357296	0.0382619	0.116334	0.0158196	-0.0293091	0.0609482	0.374258	0.0605289	0.939663	0.851873	0.982889	0.943979	0.938003	0.483603	0.126307	-0.0575194	-0.0282103	-0.0646971	-0.102959	-0.00951983	-0.0704681	-0.0801015	-0.196435
Cit.10299.1.S1_at	---	0.0870959	0.0186487	0.040588	0.20469	0.0629163	-0.0797898	0.205622	0.843168	0.954531	0.951417	0.763663	0.934811	0.865645	0.763617	-0.249287	-0.267936	-0.0653425	0.0144473	0.0980056	0.0574176	0.0696739	-0.135948	0.34183	0.13714
Cit.1030.1.S1_s_at	Csi.3932	0.0703568	0.180421	0.126907	-0.0941253	0.0502383	0.106154	-0.00567762	0.607308	0.0968928	0.536052	0.751024	0.84462	0.499005	0.99176	0.0808457	-0.0995751	-0.0139973	-0.120152	-0.0989862	-0.225893	-0.0819837	-0.0763061	0.270961	0.365086
Cit.10303.1.S1_x_at	Csi.1204	0.0412933	-0.260052	0.209138	0.176045	0.135237	0.216357	0.0541177	0.932351	0.236519	0.620329	0.776461	0.758525	0.489131	0.954898	-0.546793	-0.286741	0.0694773	-0.146879	0.161976	-0.047162	0.453062	0.398945	0.0600797	-0.115966
Cit.10304.1.S1_s_at	Csi.2580	-0.0372609	-0.213843	0.0270835	0.073848	0.367762	0.860088	-0.124564	0.981694	0.756405	0.986485	0.979857	0.754489	0.269121	0.962494	-0.276166	-0.0623226	0.794128	-0.0659598	-0.0708793	-0.0979627	-0.228365	-0.103801	0.0925879	0.0187399
Cit.10304.1.S1_x_at	Csi.2580	-0.00067034	0.0686747	-0.124761	0.0540551	-0.0965516	0.00136149	-0.194465	0.998466	0.708639	0.692729	0.930827	0.763416	0.997347	0.590766	-0.00232857	-0.0710032	0.0470193	0.0456578	-0.123877	0.000884289	-0.08671	0.107755	0.0683288	0.0142737
Cit.10306.1.S1_at	Csi.2580	0.115886	-0.0114175	0.205876	0.156712	0.160843	0.149454	0.172233	0.69722	0.968645	0.617105	0.808401	0.678415	0.652546	0.778673	-0.12968	-0.118263	0.0325625	-0.116891	0.134383	-0.0714932	-0.0605246	-0.232758	0.359688	0.202976
Cit.10308.1.S1_s_at	Csi.5812	0.0654313	0.153557	0.0837729	-0.0390533	0.0732886	0.125144	0.0214333	0.792467	0.330178	0.800889	0.949751	0.836142	0.586862	0.974946	0.292654	0.139097	0.431002	0.305858	-0.311729	-0.395502	-0.0396548	-0.0610881	-0.199845	-0.160792
Cit.10310.1.S1_at	Csi.5812	0.0609863	0.403934	-0.138383	-0.0807442	0.168574	0.469532	-0.132385	0.826312	0.0144999	0.660325	0.884579	0.500621	0.0202229	0.774058	0.269642	-0.134292	0.097478	-0.372054	-0.145398	-0.00701566	-0.0203163	0.112069	0.0595714	0.140316
Cit.10311.1.S1_s_at	---	0.381718	1.17141	-0.0547855	0.0400973	0.796171	1.5298	0.0625427	0.692159	0.08966	0.977007	0.992455	0.433148	0.0798534	0.983844	0.867339	-0.30407	0.865107	-0.664693	-0.374844	-0.320058	-0.0286571	-0.0911998	0.0455867	0.00548935
Cit.10314.1.S1_at	Csi.1548	0.00496755	0.0351863	-0.0269483	0.00681517	-0.0334268	0.0631204	-0.129974	0.990292	0.853144	0.947802	0.994391	0.946451	0.818961	0.763386	-0.0428998	-0.0780861	0.0632308	0.000110394	-0.21541	-0.188461	-0.279055	-0.149081	0.448233	0.441418
Cit.10315.1.S1_s_at	Csi.1548	0.0245562	0.124512	0.0111911	-0.0612904	-0.0103721	-0.0714963	0.0507522	0.90865	0.223489	0.968204	0.855527	0.977553	0.651941	0.885643	0.0539344	-0.0705776	-0.116835	-0.0453389	-0.0851879	-0.0963791	-0.0777544	-0.128507	0.252677	0.313968
Cit.10318.1.S1_x_at	Csi.4725	0.00395689	-0.147792	0.0746881	0.0850941	0.00773182	-0.0296094	0.045073	0.994392	0.538187	0.88281	0.919594	0.993811	0.950771	0.963566	-0.241122	-0.0933301	0.313479	0.343088	-0.225108	-0.299796	-0.183326	-0.228399	0.349804	0.26471
Cit.10319.1.S1_at	---	-0.0196003	-0.131717	-0.0433202	0.115642	0.0281844	-0.0106211	0.0669899	0.970277	0.547859	0.934135	0.862348	0.968442	0.981903	0.933889	-0.307099	-0.175382	0.373314	0.383935	-0.211511	-0.16819	-0.13258	-0.19957	0.276363	0.16072
Cit.10320.1.S1_s_at	---	0.077166	-0.40357	0.315021	0.322385	0.0439155	-0.00532791	0.0931589	0.870253	0.101213	0.491518	0.551593	0.958292	0.992486	0.921356	-0.190442	0.213128	-0.0520947	-0.0467668	0.0873356	-0.227685	-0.0855901	-0.178749	0.401625	0.0792399
Cit.10322.1.S1_s_at	Csi.4725	-0.0440279	-0.163443	0.0934195	-0.0633941	-0.062765	-0.203644	0.0781144	0.813356	0.138336	0.670374	0.863233	0.791899	0.150403	0.819346	-0.305956	-0.142513	0.0777877	0.281432	-0.061794	-0.155214	0.0379612	-0.0401532	0.122527	0.185922
Cit.10324.1.S1_at	---	-0.0805177	0.102968	-0.0827418	-0.264219	0.141045	0.396769	-0.114678	0.843579	0.69363	0.87461	0.615434	0.757281	0.171671	0.883971	0.369803	0.266835	0.682387	0.285618	-0.383447	-0.300705	-0.502595	-0.387917	-0.147099	0.11712
Cit.10326.1.S1_at	Csi.2518	-0.162789	-0.37373	0.108393	-0.227961	-0.0457491	-0.170277	0.078779	0.515351	0.0916942	0.823503	0.68105	0.950874	0.61409	0.928874	-0.735698	-0.361967	-0.244782	-0.0745044	0.0711408	-0.0372521	-0.0225727	-0.101352	0.639513	0.867474
Cit.10327.1.S1_s_at	Csi.4500	-0.135315	-0.578131	0.326041	-0.157955	-0.0460324	-0.249743	0.157678	0.29998	0.00033534	0.238454	0.632525	0.904978	0.162131	0.634969	-0.70026	-0.122128	0.587891	0.837633	-0.478529	-0.80457	0.0584095	-0.0992683	0.281434	0.439388
Cit.10328.1.S1_at	Csi.5185	-0.0631903	-0.100915	0.136996	-0.227567	-0.0252777	-0.0692291	0.0186737	0.775474	0.500443	0.610868	0.391751	0.957174	0.77167	0.976157	-0.180003	-0.0790881	0.0190567	0.0882857	0.0213723	-0.115624	0.116155	0.0974813	-0.097601	0.129966
Cit.10328.1.S1_s_at	Csi.5185	-0.930501	-0.673713	-0.781864	-1.36412	-0.336036	-0.280714	-0.391358	0.0784963	0.325018	0.532457	0.225035	0.824765	0.813107	0.861105	-0.589949	0.083764	0.428044	0.708757	-0.412897	0.368966	-2.16687	-1.77551	0.995782	2.35991
Cit.1033.1.S1_s_at	Csi.3811	-0.0257935	0.208758	-0.0385666	-0.248353	0.0272412	-0.0159099	0.0703922	0.924087	0.096156	0.898227	0.253196	0.946897	0.955139	0.870348	0.238389	0.0296308	-0.155521	-0.139611	0.11085	0.149417	0.0347079	-0.0356843	-0.240266	0.00808728
Cit.10334.1.S1_at	---	0.156176	0.373074	-0.0668559	0.167042	0.0225061	-0.110637	0.15565	0.472048	0.0635955	0.886968	0.767038	0.975213	0.739727	0.790875	0.244824	-0.12825	-0.0913712	0.0192662	-0.00267012	0.0641858	0.164811	0.00916171	-0.0564573	-0.2235
Cit.10334.1.S1_s_at	Csi.17105 /// Csi.3109	0.477446	0.486528	0.410398	0.549881	0.108271	0.112959	0.103583	0.0437021	0.111679	0.466128	0.333447	0.893951	0.844684	0.933572	0.197515	-0.289013	0.768495	0.655535	-0.358732	-0.76913	0.355328	0.251744	-0.13093	-0.680812
Cit.10335.1.S1_at	Csi.3109	0.119792	0.143317	0.0838341	0.135854	0.152945	0.0574347	0.248456	0.69722	0.553268	0.869058	0.850931	0.716935	0.896966	0.636175	0.0309326	-0.112385	0.0919234	0.0344887	0.0255485	-0.0582856	0.187812	-0.0606436	-0.00176856	-0.137623
Cit.10335.1.S1_s_at	Csi.3109	0.063366	-0.268836	0.340695	0.120159	0.212	0.00353256	0.420467	0.859076	0.157948	0.330558	0.847732	0.461208	0.993673	0.172109	-0.123956	0.14488	0.129809	0.126277	0.0870742	-0.253621	-0.0199861	-0.440453	0.235067	0.114908
Cit.10337.1.S1_at	Csi.4497	0.0304174	0.0936835	0.0104381	-0.0119476	-0.0804186	-0.229656	0.068819	0.944651	0.65871	0.983847	0.991694	0.856907	0.368049	0.923964	0.103787	0.0101037	-0.0874375	0.142219	-0.00694407	-0.0173821	-0.0122809	-0.0810999	-0.0314564	-0.0195088
Cit.10339.1.S1_at	Csi.5162	-0.172456	-0.550231	0.0277037	-6.82037e-05	-0.111328	-0.14172	-0.0809355	0.525912	0.0235289	0.965936	0.999974	0.842555	0.71435	0.933005	-0.555461	-0.00523047	0.300988	0.442708	0.155014	0.12731	-0.0358171	0.0451184	-0.237349	-0.23728
Cit.10344.1.S1_at	---	-0.189948	-0.0777262	-0.306414	-0.19146	0.00168043	-0.0452772	0.048638	0.222884	0.701651	0.33816	0.650595	0.998073	0.898299	0.948087	0.135382	0.213108	-0.261175	-0.215898	0.120373	0.426788	-0.114179	-0.162817	-0.16652	0.0249396
Cit.10345.1.S1_s_at	Csi.3032	-0.123715	0.061165	-0.117412	-0.318648	0.00519046	0.152448	-0.142067	0.395721	0.713864	0.680451	0.168908	0.993811	0.451804	0.702328	0.24349	0.182325	-0.314591	-0.467039	0.123608	0.24102	-0.129996	0.0120709	-0.104769	0.213879
Cit.10345.1.S1_x_at	Csi.3032	-0.0681264	0.0184533	-0.098025	-0.126872	-0.0359807	0.0132627	-0.085224	0.799429	0.932794	0.774719	0.790375	0.945808	0.971307	0.882133	0.290648	0.272195	-0.255081	-0.268343	0.041041	0.139066	-0.294747	-0.209523	0.0789363	0.205808
Cit.10346.1.S1_at	---	-0.0953394	0.356655	-0.358892	-0.286669	-0.216417	-0.113953	-0.318882	0.879559	0.270802	0.549829	0.738439	0.730322	0.850422	0.698477	0.340483	-0.0161718	-0.696584	-0.582631	0.125823	0.484716	-0.102586	0.216296	-0.0280075	0.258662
Cit.10347.1.S1_s_at	Csi.4336	0.0547107	-0.01863	0.186276	-0.00185618	-0.0201191	-0.238452	0.198214	0.830146	0.923583	0.489597	0.997831	0.969525	0.206482	0.520028	-0.0211197	-0.0024897	-0.35898	-0.120527	0.0525889	-0.133687	-0.0593024	-0.257517	0.449589	0.451445
Cit.10349.1.S1_at	Csi.4336	0.0308675	-0.0205651	0.17649	-0.0623866	-0.080962	-0.293058	0.131134	0.92559	0.919046	0.538996	0.912724	0.81321	0.132598	0.758705	-0.0209917	-0.000426598	-0.464673	-0.171615	0.0316701	-0.14482	-0.090678	-0.221812	0.51048	0.572867
Cit.10350.1.S1_s_at	Csi.1074	0.0929773	-0.328195	0.354104	0.25584	0.065586	-0.123268	0.25444	0.876143	0.293621	0.53871	0.765084	0.947878	0.824431	0.769664	-0.1938	0.134395	0.282148	0.405416	-0.0265193	-0.380623	0.191328	-0.0631122	-0.0466963	-0.302537
Cit.10353.1.S1_at	Csi.2264	-1.0051	-3.11272	0.111867	-0.0449018	-0.166949	-0.419153	0.0852554	0.0237926	2.36434e-05	0.943095	0.988694	0.924674	0.645258	0.974469	-3.28831	-0.175591	0.639658	1.05881	0.556545	0.444678	0.19687	0.111614	0.205413	0.250315
Cit.10354.1.S1_at	---	-0.0617356	-0.314497	-0.0466519	0.174072	-0.0584067	0.151121	-0.267934	0.895578	0.172618	0.93928	0.798952	0.936226	0.680777	0.622504	-0.49347	-0.178973	0.408912	0.257791	0.255879	0.302531	0.17182	0.439754	-0.495087	-0.669158
Cit.10355.1.S1_s_at	Csi.2591	-0.0918746	-0.161211	-0.200419	0.0832217	-0.0370403	0.0309779	-0.105059	0.639003	0.2927	0.467254	0.869919	0.939558	0.92219	0.821646	-0.351897	-0.190686	0.415338	0.38436	-0.051838	0.148581	0.286848	0.391907	-0.474695	-0.557917
Cit.1036.1.S1_at	---	0.00392366	-0.0894033	-0.101056	0.202349	-0.0970572	0.0928488	-0.286963	0.994286	0.71289	0.825044	0.708347	0.84349	0.801224	0.513292	-0.150017	-0.0606134	0.0224958	-0.070353	0.155601	0.256657	-0.142322	0.144641	0.0231293	-0.17922
Cit.10360.1.S1_s_at	Csi.5332	0.0541464	0.214873	-0.0188526	-0.0319404	-0.073529	-0.0433878	-0.10367	0.77817	0.0729899	0.954322	0.94692	0.762556	0.848088	0.756804	0.133636	-0.081237	-0.11569	-0.072302	0.120345	0.139197	0.0755069	0.179177	-0.205287	-0.173347
Cit.10361.1.S1_at	Csi.5332	0.0137843	0.140884	-0.0940278	-0.00508543	-0.0998427	0.298495	-0.49818	0.981979	0.589251	0.860564	0.997309	0.859493	0.35165	0.19573	0.057729	-0.0831548	-0.244929	-0.543424	0.400809	0.494836	0.0191444	0.517325	-0.311711	-0.306625
Cit.10363.1.S1_s_at	Csi.2747	-0.330995	1.72253	-1.75059	-0.974952	-0.133151	0.517569	-0.783872	0.853792	0.078107	0.330663	0.69838	0.970385	0.753649	0.782035	2.36233	0.639802	1.17626	0.658688	-0.983833	0.766757	0.4314	1.21527	-3.62081	-2.64586
Cit.10365.1.S1_x_at	---	0.22237	0.847108	-0.108334	-0.0649259	0.323888	0.781811	-0.134035	0.699396	0.0405681	0.916594	0.969322	0.662018	0.134239	0.935936	1.22626	0.379151	-0.374922	-1.15673	-0.350071	-0.241737	-1.2108	-1.07677	1.37035	1.43527
Cit.10366.1.S1_s_at	Csi.2598	0.326067	1.18847	-0.0944803	-0.105912	0.234442	0.839646	-0.370763	0.675721	0.0392389	0.951834	0.963999	0.867747	0.269304	0.835778	1.55196	0.36349	-0.659645	-1.49929	-0.453656	-0.359175	-1.42002	-1.04925	1.70984	1.81575
Cit.10367.1.S1_s_at	Csi.2598	0.330357	1.1826	-0.0666264	-0.114889	0.332447	0.904552	-0.239659	0.674241	0.0421352	0.966204	0.961187	0.786315	0.231754	0.911814	1.53642	0.35382	-0.639305	-1.54386	-0.40715	-0.340523	-1.38163	-1.14197	1.72466	1.83955
Cit.10372.1.S1_s_at	Csi.6935	-0.058054	0.0976922	-0.401637	0.128024	-0.0256951	0.16051	-0.211901	0.875865	0.652227	0.268772	0.832665	0.970593	0.571764	0.647413	0.0937658	-0.00392641	-0.135236	-0.295747	0.0661717	0.467809	0.0584215	0.270322	-0.196779	-0.324803
Cit.10373.1.S1_at	---	-0.0687992	0.0535789	-0.240262	-0.0217996	-0.0147874	-0.102257	0.0726824	0.89889	0.873153	0.644751	0.988289	0.990082	0.835111	0.949935	0.165566	0.111988	0.0850811	0.187338	-0.19691	0.0433522	-0.120888	-0.193571	-0.0518782	-0.0300786
Cit.10373.1.S1_s_at	Csi.5451	0.0140697	0.23785	-0.0382363	-0.156979	0.0742725	0.0965063	0.0520387	0.96242	0.0409189	0.887294	0.526025	0.746997	0.574477	0.9004	0.170448	-0.0674023	0.0622231	-0.0342832	-0.157347	-0.119111	-0.0348956	-0.0869343	0.0551618	0.212141
Cit.10379.1.S1_at	Csi.4695	0.0724979	-0.00770785	0.185731	0.0416675	0.108119	0.121453	0.0947839	0.809268	0.975149	0.586286	0.954516	0.767202	0.668442	0.879848	-0.0375257	-0.0298179	0.0955544	-0.0258987	0.0796309	-0.1061	-0.108271	-0.203055	0.188575	0.146907
Cit.10380.1.S1_at	---	-0.295719	-0.362463	-0.170521	-0.363134	-0.156371	-0.155887	-0.156855	0.112446	0.113896	0.713763	0.419862	0.729703	0.669375	0.825673	0.208209	0.570673	-0.48738	-0.331493	0.273292	0.443813	-0.238871	-0.0820163	-0.359679	0.00345404
Cit.10380.1.S1_s_at	Csi.3031	-0.38798	-0.468927	-0.251998	-0.45477	-0.27503	-0.0538926	-0.496167	0.0649504	0.0781367	0.626344	0.368249	0.515007	0.923853	0.293819	0.322051	0.790978	-0.510896	-0.457004	0.14779	0.399788	-0.461419	0.0347483	-0.360404	0.0943664
Cit.10380.1.S1_x_at	---	-0.322994	-0.3751	-0.260478	-0.343192	-0.204181	-0.109287	-0.299076	0.0694696	0.0948759	0.538305	0.445288	0.59168	0.778025	0.540323	0.259634	0.634734	-0.480321	-0.371035	0.192498	0.452976	-0.304237	-0.00516126	-0.36114	-0.0179484
Cit.10381.1.S1_s_at	Csi.882	0.0407239	0.203705	-0.0467673	-0.0335315	0.108547	0.214685	0.00240903	0.965225	0.604416	0.960726	0.986052	0.915337	0.706101	0.999209	-0.0204147	-0.224119	-0.375168	-0.589853	0.490431	0.537199	0.710196	0.707787	-0.634794	-0.601263
Cit.10382.1.S1_at	Csi.2164	-0.102442	-0.305321	0.0396774	-0.0447858	0.022018	-0.0566739	0.10071	0.627744	0.0628244	0.925143	0.945867	0.970627	0.856046	0.850684	-0.00896537	0.296356	-0.115106	-0.058432	0.0729644	0.0332869	-0.334448	-0.435158	0.252358	0.297144
Cit.10383.1.S1_at	---	-0.0366549	-0.275696	0.219079	-0.0544584	-0.040642	0.0312818	-0.112566	0.965052	0.403759	0.731817	0.966736	0.971489	0.965159	0.928013	-0.647066	-0.371371	0.2824	0.251118	-0.244834	-0.463913	0.422307	0.534873	0.0910132	0.145472
Cit.10385.1.S1_at	Csi.9946	0.236403	0.757195	0.0499421	-0.0907661	0.0531205	0.00413305	0.102108	0.360056	0.00605767	0.943142	0.929375	0.951519	0.994716	0.918349	0.60982	-0.147376	0.0173819	0.0132488	-0.303483	-0.353426	-0.0565351	-0.158643	0.144123	0.234889
Cit.10386.1.S1_at	---	-0.0212782	0.123757	-0.143567	-0.0446694	0.157803	0.157989	0.157617	0.959894	0.481166	0.655187	0.94618	0.55552	0.504542	0.715696	0.136451	0.0126935	0.156179	-0.00181015	-0.232788	-0.0892203	0.0451731	-0.112444	0.020548	0.0652174
Cit.10386.1.S1_s_at	Csi.1326	0.0881146	0.232922	0.0747777	-0.0406855	0.0221773	0.00046312	0.0438915	0.720743	0.16898	0.842267	0.953548	0.971369	0.998806	0.951626	0.175017	-0.0579042	-0.0632065	-0.0636696	-0.208954	-0.283731	-0.154715	-0.198607	0.407542	0.448228
Cit.10387.1.S1_s_at	Csi.9946	-0.0023607	0.0131952	0.0771886	-0.0975374	0.0247477	0.084365	-0.0348696	0.994764	0.952643	0.830703	0.858098	0.964883	0.761629	0.962603	-0.0249181	-0.0381132	0.0995363	0.0151712	-0.0923817	-0.16957	-0.114938	-0.0800684	0.153872	0.25141
Cit.10388.1.S1_at	Csi.526	-0.0794788	-0.19229	0.00733363	-0.0558882	-0.00862095	0.00995488	-0.0271968	0.831748	0.385753	0.989718	0.948	0.993141	0.984039	0.977042	-0.00927453	0.183016	0.0399367	0.0299819	-0.0761254	-0.083459	-0.171561	-0.144364	0.0879804	0.143869
Cit.10388.1.S1_x_at	Csi.526	0.0127541	0.0626873	0.0203136	-0.0443522	0.155034	0.160338	0.149731	0.97948	0.777542	0.968204	0.95384	0.638532	0.559786	0.780899	0.00607776	-0.0566096	0.148694	-0.011644	-0.0989713	-0.119285	-0.00651968	-0.156251	0.125078	0.169431
Cit.10389.1.S1_x_at	Csi.526	0.0923202	0.0939194	0.0260232	0.159816	0.0649184	0.0638395	0.0659973	0.610836	0.551834	0.946423	0.641331	0.847059	0.801197	0.898155	0.00930598	-0.0846134	0.100236	0.0363969	-0.0855494	-0.111573	-0.124293	-0.19029	0.305097	0.145282
Cit.1039.1.S1_at	Csi.3743	0.192379	0.28125	0.268109	0.0336081	0.0563317	-0.136417	0.24908	0.34622	0.179068	0.489353	0.968764	0.929194	0.682665	0.608855	0.609225	0.327975	-0.25244	-0.116023	-0.0657023	-0.333812	-0.568739	-0.81782	0.625471	0.591863
Cit.10391.1.S1_at	Csi.8306	0.00501283	0.0697077	0.055133	-0.10965	-0.0487694	0.00939507	-0.106934	0.989662	0.688574	0.87461	0.81261	0.908608	0.978838	0.818026	0.0779884	0.00828063	-0.390328	-0.399723	-0.114471	-0.169604	-0.463341	-0.356407	0.848977	0.958627
Cit.10391.1.S1_s_at	Csi.8306	0.0696349	0.136253	0.0892799	-0.0145182	0.0594872	0.142188	-0.0232136	0.61702	0.216235	0.680624	0.978219	0.805832	0.33974	0.962759	0.214905	0.0786523	-0.218606	-0.360794	-0.054214	-0.143494	-0.413682	-0.390468	0.636591	0.651109
Cit.10393.1.S1_at	Csi.4723	-0.0110606	-0.109664	0.234081	-0.157934	0.0196467	0.118427	-0.0791335	0.981936	0.595023	0.498663	0.756922	0.976259	0.689554	0.908373	-0.174506	-0.0648426	0.44043	0.322003	-0.0442764	-0.278357	0.149846	0.22898	-0.368606	-0.210671
Cit.10395.1.S1_s_at	Csi.4723	-0.0600982	-0.469796	0.314508	-0.0268278	-0.124526	-0.196069	-0.0529836	0.749363	0.000737225	0.223368	0.957932	0.531271	0.226059	0.9079	-0.770892	-0.301096	0.381226	0.577296	-0.178682	-0.49319	0.275423	0.328406	0.0773408	0.104169
Cit.10396.1.S1_s_at	Csi.3979	0.0711103	-0.0157834	0.065409	0.16586	-0.00503144	0.00178693	-0.0118498	0.889758	0.96284	0.919087	0.838475	0.996454	0.997639	0.992505	0.037163	0.0529464	0.117407	0.11562	0.0874923	0.0220833	-0.0369146	-0.0250648	-0.102436	-0.268296
Cit.10398.1.S1_at	Csi.6220	-0.173701	-0.371092	-0.0173073	-0.137967	0.0475398	0.0175598	0.0775197	0.237275	0.0262508	0.969167	0.763261	0.922398	0.96209	0.894368	-0.731592	-0.3605	-0.0176324	-0.0351922	0.0712461	0.0885534	0.211647	0.134127	0.250688	0.388655
Cit.104.1.S1_at	Csi.9633	1.1363	0.726115	0.450684	2.26652	0.361853	0.34255	0.381155	0.000279574	0.0758812	0.560099	0.000165168	0.606111	0.57524	0.728757	1.44688	0.720764	0.676719	0.334169	0.00619842	-0.444486	-0.577673	-0.958828	0.531389	-1.73513
Cit.104.1.S1_x_at	Csi.9633	0.824198	0.68457	0.149939	1.66306	0.488253	0.496758	0.479747	0.00499289	0.081714	0.869098	0.00364449	0.378519	0.35692	0.595713	1.30962	0.625054	0.769053	0.272294	-0.087209	-0.237148	-0.557876	-1.03762	0.303446	-1.35961
Cit.10402.1.S1_s_at	Csi.1235	-0.108953	0.0188656	-0.169907	-0.17912	-0.118072	0.127432	-0.363576	0.775549	0.953771	0.726653	0.803785	0.829763	0.752011	0.441514	0.314503	0.295637	-0.198533	-0.325966	0.461949	0.631856	0.602035	0.965611	-1.46311	-1.28399
Cit.10405.1.S1_s_at	Csi.1849 /// Csi.6598	0.117776	0.366609	-0.0894299	0.0797187	0.10039	0.0304682	0.170312	0.699404	0.0905184	0.854861	0.924338	0.843893	0.94902	0.787126	0.347635	-0.0189733	-0.265851	-0.29632	-0.0732	0.0162299	-0.0886981	-0.25901	0.358953	0.279234
Cit.10406.1.S1_at	Csi.6598	0.197771	0.543017	-0.0292483	0.085539	0.269452	0.625987	-0.0870831	0.615387	0.0794884	0.972417	0.945799	0.61964	0.112004	0.947342	0.840462	0.297445	-0.214145	-0.840132	0.231717	0.260965	-0.170336	-0.0832532	-0.118591	-0.20413
Cit.10407.1.S1_s_at	Csi.5532	-0.0272712	0.258554	-0.0980185	-0.243176	0.0909161	0.264916	-0.0830841	0.93622	0.0881036	0.753062	0.409456	0.771816	0.174044	0.874338	0.475307	0.216753	-0.102546	-0.367462	-0.0964217	0.0015968	-0.246111	-0.163027	0.0193669	0.262543
Cit.1041.1.S1_s_at	Csi.1939	-0.114055	-0.136272	0.0577217	-0.267071	-0.0311808	-0.0950211	0.0326594	0.220257	0.195273	0.799255	0.102969	0.919802	0.535382	0.940371	-0.127913	0.00835873	-0.0974138	-0.00239269	-0.0165038	-0.0742255	-0.131675	-0.164335	0.169515	0.436586
Cit.10410.1.S1_at	Csi.5302	-0.0105182	-0.0139427	0.0603392	-0.0782699	0.021195	-0.111988	0.154378	0.974724	0.932768	0.822687	0.846379	0.959672	0.533935	0.578799	-0.00272663	0.0112161	-0.087791	0.0241971	0.0528488	-0.00749041	0.00555699	-0.148821	0.0373701	0.11564
Cit.10410.1.S1_s_at	Csi.5302	-0.0418127	-0.0649542	0.00526078	-0.0670116	0.0461177	-0.00973951	0.101975	0.847285	0.629795	0.987582	0.868137	0.878076	0.971307	0.759752	0.027183	0.0921372	-0.026104	-0.0163645	0.0285631	0.0233023	-0.0545422	-0.156517	0.00766523	0.0746768
Cit.10411.1.S1_at	---	0.00450092	0.103009	-0.0768325	-0.0125375	0.143046	0.180605	0.105487	0.989581	0.474183	0.789016	0.986606	0.491799	0.32238	0.787959	0.00130259	-0.101707	0.185972	0.00536724	-0.10467	-0.0278378	-0.0426254	-0.148112	0.109886	0.122424
Cit.10412.1.S1_s_at	Csi.5545	-0.0591997	0.103836	-0.157466	-0.125763	-0.00993261	0.143338	-0.163203	0.637275	0.291136	0.365421	0.552776	0.977553	0.26337	0.362399	0.112032	0.00819578	-0.246337	-0.389675	0.0288756	0.186342	-0.368412	-0.205208	0.374212	0.499975
Cit.10415.1.S1_s_at	Csi.6924	-0.0883487	-0.724448	0.222249	0.234476	0.0967738	0.0409012	0.152646	0.720642	0.000261227	0.476981	0.513616	0.789677	0.905863	0.741574	-0.922876	-0.198428	0.518523	0.477622	-0.0879925	-0.310242	0.595921	0.443275	-0.140664	-0.37514
Cit.10417.1.S1_at	---	-0.110629	-0.710068	0.303278	0.0715505	0.151474	-0.209881	0.512829	0.793811	0.00895849	0.536052	0.945799	0.782393	0.591796	0.249334	-1.02706	-0.316988	0.376972	0.586853	0.107249	-0.196029	0.583366	0.0705369	-0.0566768	-0.128227
Cit.10418.1.S1_x_at	Csi.5577	0.00934537	-0.188419	0.139237	0.0775012	0.0424688	0.114749	-0.029811	0.977855	0.128534	0.552855	0.849211	0.898162	0.527666	0.956502	-0.155895	0.0325235	0.00699542	-0.107753	0.112979	-0.0262574	0.0319596	0.0617706	0.0605892	-0.016912
Cit.10420.1.S1_s_at	Csi.5577	0.0413502	0.12253	0.0748638	-0.0720905	0.126976	0.0778159	0.176136	0.894028	0.452467	0.823503	0.89547	0.641488	0.766143	0.627168	0.201388	0.078858	0.237781	0.159965	0.0820661	0.00720228	-0.0126968	-0.188833	-0.318911	-0.246821
Cit.10420.1.S1_x_at	---	0.12016	0.0850677	0.181229	0.0978235	0.116532	0.0980328	0.13503	0.538793	0.659237	0.571643	0.862465	0.722133	0.723273	0.783733	0.0422967	-0.042771	0.155259	0.0572257	0.113749	-0.0674799	0.0461545	-0.0888757	-0.0588673	-0.156691
Cit.10421.1.S1_at	---	-0.0571457	0.21827	-0.153615	-0.237824	0.0842507	0.251547	-0.0830458	0.863263	0.217166	0.655269	0.530098	0.835743	0.285269	0.893827	0.264192	0.0459223	0.170679	-0.0808684	-0.0989058	0.0547093	-0.131948	-0.0489025	-0.206351	0.031473
Cit.10425.1.S1_s_at	Csi.4762	0.291992	1.33926	-0.62631	0.171874	0.0707123	0.66475	-0.523325	0.753705	0.0293924	0.588083	0.943951	0.974092	0.434883	0.757213	0.721906	-0.617356	1.06962	0.404871	-1.70782	-1.08151	0.522852	1.04618	-0.0934326	-0.265306
Cit.10428.1.S1_at	---	0.14478	0.322314	-0.177102	0.293515	0.116746	0.01893	0.214562	0.154581	0.0104449	0.417085	0.120506	0.554676	0.943114	0.326943	-0.0156234	-0.337938	-0.0928292	-0.111759	-0.0459919	0.13111	-0.102816	-0.317378	0.59337	0.299855
Cit.1043.1.S1_at	Csi.1939	-0.114882	-0.0975859	0.0672238	-0.317765	0.0149194	0.000991936	0.0288469	0.3272	0.452525	0.799704	0.0977445	0.973297	0.997639	0.956611	-0.0249751	0.0726108	0.0276433	0.0266513	-0.13942	-0.206644	-0.235959	-0.264806	0.213567	0.531332
Cit.10430.1.S1_at	---	-0.0617535	-0.0536995	0.00381086	-0.137243	0.121458	0.0610996	0.181816	0.847285	0.80042	0.993727	0.790261	0.722133	0.856046	0.687784	0.0353784	0.0890779	-0.0595833	-0.120683	0.0652384	0.0614276	-0.00545767	-0.187274	-0.00768376	0.129559
Cit.10431.1.S1_s_at	Csi.1443	0.0799826	0.372578	-0.173079	0.0428722	0.0246151	0.0833233	-0.0340931	0.773502	0.0354602	0.609806	0.952639	0.968498	0.783766	0.965498	0.0711946	-0.301384	-0.307748	-0.391071	0.0847222	0.257801	0.0752781	0.109371	0.222354	0.179481
Cit.10432.1.S1_s_at	Csi.16871 /// Csi.4861	0.0597038	0.316449	-0.117972	-0.0175563	-0.0269582	-0.182467	0.12855	0.870253	0.0961086	0.765976	0.986606	0.968442	0.508267	0.829588	0.08317	-0.233279	0.134568	0.317035	-0.26416	-0.146188	0.170895	0.0423451	-0.0609712	-0.0434149
Cit.10433.1.S1_at	Csi.16871	-0.0149749	0.2913	-0.339522	0.00284321	0.0215271	0.158814	-0.11576	0.975075	0.112159	0.320538	0.997522	0.973852	0.559329	0.845316	0.153749	-0.137551	0.403538	0.244724	-0.415429	-0.0759071	-0.0579568	0.0578029	-0.0850633	-0.0879066
Cit.10435.1.S1_at	Csi.8107	-0.0360107	-0.251457	0.220544	-0.0782102	-0.0440727	-0.115725	0.0275795	0.911834	0.100814	0.427063	0.882107	0.923809	0.621983	0.967946	-0.688863	-0.437406	-0.109571	0.00615359	0.23406	0.0135162	0.379607	0.352028	0.0861323	0.164343
Cit.10435.1.S1_s_at	Csi.8107	-0.0444975	-0.300159	0.207867	-0.0425488	0.0616565	-0.00862542	0.131938	0.893895	0.0690481	0.498693	0.949444	0.882764	0.982291	0.782239	-0.534281	-0.234122	-0.0646771	-0.0560517	0.231484	0.0236175	0.354242	0.222304	0.00746737	0.0500162
Cit.10437.1.S1_at	---	0.00832829	0.344319	-0.21539	-0.103692	0.0196452	-0.111284	0.150575	0.985901	0.0736415	0.553807	0.874055	0.977553	0.72395	0.788863	0.370692	0.0263729	0.216502	0.327786	-0.296422	-0.0810322	-0.102416	-0.252991	-0.156091	-0.0523996
Cit.10437.1.S1_s_at	Csi.5609	-0.352419	0.492727	-0.731816	-0.828847	-0.180905	-0.226318	-0.135493	0.306008	0.17802	0.282163	0.158306	0.829098	0.700303	0.923964	1.29309	0.800362	0.508167	0.734485	-0.416307	0.315509	-0.093276	0.0422166	-2.00655	-1.1777
Cit.10439.1.S1_at	Csi.106	-0.0193623	-0.0169817	-0.00200179	-0.03969	0.0317559	0.00458728	0.0589245	0.954986	0.925706	0.995658	0.942915	0.942236	0.988351	0.906679	0.0727856	0.0897673	0.305286	0.300699	-0.137135	-0.135133	-0.0686651	-0.12759	-0.169853	-0.130162
Cit.10439.1.S1_s_at	Csi.106	-0.0272816	-0.036769	0.0112215	-0.0571242	0.0515626	-0.0208282	0.123954	0.910351	0.789286	0.971385	0.887457	0.848794	0.931332	0.664433	0.166151	0.20292	0.0424491	0.0632773	0.031936	0.0207144	-0.0296612	-0.153615	-0.200648	-0.143524
Cit.1044.1.S1_s_at	Csi.1349	-0.026042	1.32959	-1.19574	-0.212756	-0.0990298	1.02875	-1.22681	0.990543	0.111402	0.431625	0.950109	0.973731	0.369744	0.46733	1.58514	0.255556	0.06898	-0.959766	-1.37501	-0.179267	-0.457334	0.769471	0.0397374	0.252493
Cit.10440.1.S1_at	---	-0.0549396	-0.0673839	0.124963	-0.224062	-0.0289066	-0.0562934	-0.00151978	0.911834	0.812318	0.805074	0.712236	0.973036	0.906537	0.999209	-0.0160114	0.0513725	-0.196539	-0.140246	0.173338	0.0483751	0.235094	0.236614	-0.30803	-0.0839674
Cit.10441.1.S1_at	---	-0.0330825	0.0850869	0.0709251	-0.256262	0.160908	0.247332	0.0744844	0.89804	0.540766	0.795818	0.235482	0.360208	0.126334	0.861301	0.402946	0.317859	0.28933	0.0419977	-0.138583	-0.209508	-0.450982	-0.525467	0.00807299	0.264335
Cit.10442.1.S1_s_at	Csi.2439	-0.0150658	-0.550626	0.251705	0.253268	0.0821231	0.0696124	0.0946338	0.97948	0.0143475	0.538969	0.619782	0.8825	0.870206	0.90656	-0.665933	-0.115306	0.325085	0.255473	0.105481	-0.146224	0.637403	0.542769	-0.34274	-0.596008
Cit.10444.1.S1_at	Csi.5020	-0.209502	-0.0882261	-0.678847	0.13222	-0.126631	0.158068	-0.41133	0.597502	0.820437	0.265168	0.911061	0.874313	0.773448	0.562681	0.420937	0.509163	0.18074	0.0226719	-0.29661	0.382237	0.689915	1.10125	-1.43904	-1.57126
Cit.10445.1.S1_s_at	Csi.1106	0.0349347	0.0819585	0.143152	-0.119248	-0.00215504	-0.0502689	0.0459588	0.897257	0.578421	0.568871	0.738736	0.996812	0.838896	0.931394	0.131557	0.0495989	0.106392	0.156661	-0.101985	-0.245137	-0.205705	-0.251664	0.120517	0.239765
Cit.10447.1.S1_at	Csi.1106	0.00883855	-0.0866805	0.192403	-0.0789389	0.0307196	0.0414337	0.0200055	0.984091	0.656895	0.550674	0.897954	0.958287	0.905455	0.979246	-0.139783	-0.053103	0.204416	0.162982	-0.0345556	-0.226958	-0.283516	-0.303521	0.29755	0.376489
Cit.10450.1.S1_at	Csi.10784	-0.0367697	-0.00796591	-0.0990759	-0.00438147	-0.189253	-0.253358	-0.125148	0.815521	0.949998	0.575198	0.993956	0.057365	0.0321892	0.53293	-0.176733	-0.168767	-0.534142	-0.280785	0.0808582	0.179934	-0.00817796	0.11697	0.393231	0.397613
Cit.10452.1.S1_at	Csi.4116	-0.10337	-0.238229	-0.0851146	0.0101008	-0.0228079	0.0768417	-0.122458	0.78782	0.332392	0.877939	0.994391	0.979079	0.868602	0.882997	-0.468475	-0.230245	-0.864716	-0.941558	0.292268	0.377383	0.12316	0.245617	0.738333	0.728233
Cit.10453.1.S1_s_at	Csi.4052	0.286892	-0.206615	0.0767512	0.999234	-0.0923364	-0.0887728	-0.0958999	0.00522996	0.132387	0.796131	4.04127e-06	0.734372	0.686927	0.822071	-0.0546531	0.151962	0.341242	0.430015	0.557808	0.481057	0.409977	0.505877	-0.912026	-1.91126
Cit.10454.1.S1_at	---	0.354882	0.481788	-0.0588898	0.652503	-0.0450946	-0.119898	0.0297092	0.0750309	0.0564575	0.928817	0.0977445	0.958287	0.783465	0.979246	0.514036	0.0322481	0.174487	0.294385	0.140354	0.199244	0.216094	0.186384	-0.552364	-1.20487
Cit.10457.1.S1_at	Csi.3158	-0.287445	-1.05896	0.0980321	0.0898799	-0.06347	-0.108657	-0.0182828	0.444538	0.00507296	0.9117	0.950432	0.958287	0.87712	0.99176	-1.22818	-0.169226	-0.763668	-0.65501	1.10531	1.00728	0.722325	0.740608	-0.334775	-0.424655
Cit.10457.1.S1_s_at	Csi.3158 /// Csi.6711	-0.324619	-1.21665	0.185064	0.0478965	-0.0600122	-0.120292	0.000267919	0.413948	0.00336989	0.827578	0.980387	0.964042	0.874064	0.999847	-1.29528	-0.0786271	-0.719089	-0.598797	1.09156	0.906497	0.645925	0.645657	-0.274975	-0.322872
Cit.1046.1.S1_at	---	0.0951194	0.337365	-0.314197	0.265073	-0.052086	0.374921	-0.479093	0.893968	0.356115	0.649745	0.801391	0.966327	0.451842	0.522565	0.48407	0.146706	0.0180919	-0.356829	-0.39052	-0.0763228	0.0183159	0.497409	-0.0379237	-0.302997
Cit.10460.1.S1_at	Csi.6285	-0.0847257	0.19995	-0.344105	-0.11259	0.194008	0.790093	-0.402076	0.937463	0.722445	0.724639	0.954516	0.871099	0.207517	0.768715	0.911344	0.711394	0.208625	-0.581467	0.125708	0.469814	0.0190123	0.421089	-1.19905	-1.08646
Cit.10463.1.S1_s_at	Csi.6285	0.0387895	0.272255	0.0113598	-0.166071	0.0269437	0.148619	-0.0947311	0.942465	0.245286	0.985732	0.816407	0.974424	0.68891	0.913809	0.743583	0.471328	-0.328984	-0.477603	0.305877	0.294518	-0.120857	-0.0261262	-0.513903	-0.347832
Cit.10465.1.S1_s_at	Csi.14450	-0.255712	-0.847886	-0.0422199	0.115221	0.267184	0.611016	-0.0766475	0.630929	0.0413003	0.969822	0.945384	0.744845	0.264331	0.967216	-1.17719	-0.329302	-0.277069	-0.888084	0.70292	0.74514	0.799477	0.876125	-0.168399	-0.28362
Cit.10467.1.S1_at	Csi.4842	0.0347726	0.0552799	0.093387	-0.0432952	0.00156537	-0.0678279	0.0709586	0.915917	0.763438	0.774719	0.945517	0.997833	0.805992	0.898985	0.0865692	0.0312893	-0.139755	-0.0719268	-0.0373849	-0.130772	-0.298901	-0.369859	0.443722	0.487017
Cit.10467.1.S1_s_at	Csi.4842	-0.00467538	-0.00474666	0.0403133	-0.0497345	-0.0172317	-0.0982506	0.0637873	0.987067	0.975892	0.878621	0.903216	0.964682	0.558884	0.870348	-0.126362	-0.121616	-0.0294078	0.0688428	-0.0760504	-0.116364	-0.0519014	-0.115689	0.259407	0.309141
Cit.10468.1.S1_at	---	0.120997	-0.0925515	0.11124	0.347969	-0.0363269	-0.155534	0.0828805	0.549886	0.635759	0.753881	0.237297	0.949348	0.538758	0.891477	-0.140772	-0.0482202	-0.109278	0.0462563	0.10039	-0.0108499	-0.0220416	-0.104922	0.318703	-0.0292658
Cit.10469.1.S1_s_at	Csi.2117	0.0556182	0.22199	0.124457	-0.177907	0.108693	0.155864	0.0615221	0.812317	0.109227	0.648027	0.565153	0.667151	0.421714	0.903046	0.131504	-0.0904867	0.277091	0.121227	-0.208726	-0.333183	-0.0875796	-0.149102	0.0806741	0.258581
Cit.1047.1.S1_s_at	Csi.4088 /// Csi.9022	0.0207572	0.488692	-0.413009	-0.0127826	0.0675455	0.272409	-0.137318	0.976978	0.070361	0.390932	0.993956	0.937249	0.48072	0.883971	0.565627	0.0769348	0.307065	0.0346561	-0.161555	0.251453	-0.0860556	0.0512624	-0.526085	-0.513302
Cit.10471.1.S1_s_at	Csi.5208	0.340905	-0.68598	0.929352	0.789672	0.101237	-0.0852558	0.287731	0.59489	0.187336	0.329174	0.447289	0.954134	0.93945	0.872248	-1.53533	-0.849346	1.23434	1.3196	0.20105	-0.728302	0.307005	0.0192744	0.41069	-0.378982
Cit.10475.1.S1_at	Csi.5361	0.00425852	0.192744	-0.0762702	-0.103569	0.146021	0.259247	0.0327939	0.992557	0.270232	0.842217	0.856204	0.628361	0.255639	0.966019	0.293879	0.101136	0.184679	-0.0745679	-0.0455225	0.0307478	-0.108542	-0.141336	-0.172021	-0.0684525
Cit.10476.1.S1_s_at	Csi.7003	0.004213	-0.0752859	0.107653	-0.0196009	0.0320442	0.0514725	0.0126159	0.988225	0.53531	0.617105	0.96584	0.923229	0.790901	0.979311	-0.0621911	0.0130948	-0.0267436	-0.0782161	0.0129416	-0.0947119	-0.0634376	-0.0760534	0.177858	0.197459
Cit.10477.1.S1_at	Csi.7003	0.0100505	-0.0481011	0.033456	0.0451012	0.19392	0.240813	0.147027	0.984069	0.833141	0.9468	0.953373	0.511305	0.344694	0.786709	0.0582116	0.106313	0.0970569	-0.143756	-0.0162874	-0.0497434	-0.0168953	-0.163922	0.0870623	0.0419611
Cit.10479.1.S1_s_at	Csi.2166	0.0197339	-0.205279	0.141302	0.123777	-0.0729334	-0.224918	0.0790515	0.951905	0.116621	0.568997	0.720445	0.79989	0.182591	0.854717	-0.142268	0.0630113	-0.199099	0.0258193	0.382631	0.24133	0.0288376	-0.0502139	-0.113136	-0.236913
Cit.10480.1.S1_at	---	-0.0531102	-0.285527	0.150997	-0.0264101	0.0620661	-0.146355	0.270487	0.914848	0.22346	0.751493	0.982108	0.930051	0.695057	0.622504	-0.155282	0.130245	-0.231852	-0.0854968	0.435035	0.284038	0.110311	-0.160176	-0.176617	-0.150207
Cit.10482.1.S1_s_at	Csi.5829	-0.453736	0.688468	-0.888177	-1.17525	0.344684	1.18981	-0.500444	0.357953	0.169099	0.332715	0.141147	0.722133	0.060616	0.698526	1.59268	0.904209	1.13914	-0.0506705	-0.937532	-0.0493549	-1.64506	-1.14461	-0.492025	0.683224
Cit.10484.1.S1_at	---	0.141992	0.0089178	0.0375686	0.383791	-0.0106552	-0.268194	0.246884	0.5785	0.975642	0.947127	0.32283	0.991212	0.354192	0.621438	-0.193631	-0.202549	-0.0372615	0.230932	0.145887	0.108318	-0.0724952	-0.319379	0.361985	-0.0218062
Cit.10485.1.S1_s_at	Csi.138	0.00965844	0.1198	0.0738025	-0.164335	-0.0723961	-0.127175	-0.0176169	0.974261	0.290638	0.744868	0.466036	0.74414	0.41104	0.971944	0.128643	0.00884299	-0.258154	-0.130979	0.0642787	-0.00952378	0.130636	0.148253	-0.123166	0.0411691
Cit.10487.1.S1_s_at	Csi.5175	0.0532115	-0.0369218	0.25154	-0.0533712	-0.245727	-0.399447	-0.0920076	0.842955	0.83967	0.348444	0.926097	0.150124	0.0339845	0.850107	-0.944768	-0.907846	-0.870057	-0.47061	0.408534	0.156994	0.202812	0.29482	1.03838	1.09175
Cit.10487.1.S1_x_at	---	-0.011655	-0.00725244	0.0962966	-0.124362	-0.117533	-0.373748	0.138683	0.97948	0.975336	0.791625	0.811059	0.720269	0.0819205	0.776873	-0.70585	-0.698597	-0.578467	-0.204719	0.257197	0.160901	0.116925	-0.0217575	0.775002	0.899365
Cit.10491.1.S1_s_at	Csi.5175	0.0826691	-0.0739275	0.193293	0.131147	-0.154504	-0.403337	0.0943284	0.687214	0.66103	0.478646	0.74273	0.506497	0.0307284	0.840629	-0.710324	-0.636397	-0.567017	-0.16368	0.241142	0.0478487	0.168897	0.0745688	0.838054	0.706907
Cit.10492.1.S1_s_at	Csi.4866	-0.0591299	0.0203828	0.0926795	-0.292244	-0.0936284	-0.265041	0.0777843	0.888316	0.941819	0.84141	0.502522	0.848347	0.350916	0.922556	1.35933	1.33894	0.316725	0.581766	-0.0473338	-0.140013	-0.663576	-0.741361	-1.14836	-0.856117
Cit.10493.1.S1_s_at	Csi.5465	-0.3388	-0.284151	0.0136838	-0.756199	0.0236061	-0.0541777	0.10139	0.0166062	0.12718	0.978782	0.00540586	0.972295	0.883714	0.875644	1.00154	1.28569	0.500144	0.554322	-0.218845	-0.232529	-0.949662	-1.05105	-0.822904	-0.0667055
Cit.10494.1.S1_at	Csi.5465	-0.198332	-0.0871407	0.0430515	-0.556916	-0.0703621	-0.237772	0.0970479	0.354757	0.731324	0.941067	0.102726	0.908608	0.436669	0.902577	0.698607	0.785747	0.271395	0.509167	-0.213801	-0.256852	-0.436387	-0.533435	-0.690677	-0.133762
Cit.10496.1.S1_at	Csi.3925	0.0434381	-0.368673	0.415564	0.0847395	0.280334	0.353134	0.207533	0.920052	0.0666738	0.276532	0.908164	0.287745	0.171049	0.686232	-0.568025	-0.199351	1.2537	0.900567	-0.30619	-0.721754	0.154876	-0.0526566	-0.188214	-0.272953
Cit.10498.1.S1_at	---	-0.116785	-0.302951	-0.17377	0.122826	0.166497	0.00273155	0.330263	0.818908	0.324399	0.785173	0.912051	0.799211	0.997155	0.652548	-0.33305	-0.0300993	-0.0574151	-0.0601466	0.115114	0.288884	0.133144	-0.197119	0.131757	0.00893112
Cit.10500.1.S1_s_at	Csi.5315	-0.00730703	-0.0688471	0.0759155	-0.0292109	-0.0228345	-0.0229502	-0.0227188	0.982062	0.623636	0.772386	0.954335	0.956941	0.930273	0.967698	-0.109213	-0.0403659	-0.159107	-0.136157	-0.00744276	-0.0833583	0.00135116	0.0240699	0.240506	0.269717
Cit.10509.1.S1_s_at	Csi.798	0.178785	0.924676	-0.433697	0.0507933	-0.191228	-0.279769	-0.102687	0.738806	0.0123372	0.516558	0.975055	0.810744	0.605068	0.94574	0.866223	-0.0584536	0.476804	0.756573	0.0684353	0.502132	0.833486	0.936173	-2.16529	-2.21608
Cit.1051.1.S1_at	Csi.930	-0.000638745	0.0809935	0.00427376	-0.0872029	0.0108476	0.0669952	-0.0453	0.998508	0.649122	0.992108	0.868961	0.986732	0.809729	0.945344	-0.120975	-0.201969	0.197643	0.130647	-0.0647387	-0.0690124	-0.15501	-0.10971	0.152961	0.240164
Cit.10510.1.S1_at	Csi.2047	-0.291867	-1.52833	0.329095	0.314788	0.00618027	-0.217814	0.230175	0.606947	0.0019273	0.718332	0.824856	0.997082	0.779887	0.883971	-2.0152	-0.486867	0.38129	0.599104	0.648337	0.319242	0.18597	-0.0442049	0.363557	0.0487696
Cit.10510.1.S1_s_at	Csi.2047	-0.196686	-1.09837	0.30625	0.196096	0.0308427	-0.174961	0.236647	0.692279	0.00389254	0.662656	0.871086	0.981341	0.775333	0.832409	-1.6104	-0.512039	0.380521	0.555482	0.343858	0.0376088	0.265183	0.0285361	0.353675	0.157579
Cit.10512.1.S1_at	---	0.0835577	-0.0447135	0.0902337	0.207685	-0.0339057	-0.0111718	-0.0566397	0.767086	0.838605	0.817368	0.619782	0.955543	0.978708	0.938705	-0.118665	-0.0739514	-0.138491	-0.127319	0.0317699	-0.0584638	0.0330702	0.0897098	0.285012	0.0773272
Cit.10515.1.S1_s_at	Csi.3815	-0.0114731	-0.0111409	0.159697	-0.183323	-0.156031	-0.368816	0.0567545	0.975075	0.952925	0.541316	0.547738	0.455781	0.0353434	0.914085	0.111371	0.122512	-0.243851	0.124965	0.0039673	-0.155729	-0.0245765	-0.0813311	-0.0203252	0.162998
Cit.10516.1.S1_at	Csi.3815	0.0045751	0.00205849	0.121848	-0.110042	-0.125999	-0.301903	0.0499041	0.990431	0.991425	0.669644	0.795105	0.613776	0.0975711	0.931346	0.1811	0.179041	-0.0190314	0.282871	-0.169104	-0.290951	-0.100942	-0.150847	-0.0110895	0.0989528
Cit.10517.1.S1_s_at	Csi.554 /// Csi.7560	0.0517664	0.145676	0.00262622	0.00856555	0.0687289	0.0781689	0.0592889	0.845369	0.33471	0.994982	0.99225	0.840801	0.750477	0.914817	-0.0520546	-0.197731	-0.0501356	-0.128305	0.159359	0.156733	0.133637	0.0743485	-0.0436431	-0.0522086
Cit.10521.1.S1_at	Csi.16617	0.315494	1.08166	-0.24657	0.120952	0.0868564	0.205596	-0.0318833	0.412376	0.00620008	0.748348	0.936591	0.942236	0.740638	0.98443	1.31756	0.235904	-0.0594421	-0.265038	-0.236795	0.00977524	-0.124528	-0.0926443	-0.331922	-0.452873
Cit.10522.1.S1_s_at	Csi.4815	-0.107323	0.19134	-0.475794	-0.0407671	-0.0147279	0.214538	-0.243993	0.87526	0.629142	0.460992	0.981659	0.993044	0.705799	0.822503	0.351971	0.160632	-0.195415	-0.409952	0.0393046	0.515099	0.0365321	0.280525	-0.409732	-0.368965
Cit.10523.1.S1_at	Csi.4444	-0.0384449	-0.344431	0.141514	0.0864169	0.0569433	0.0576083	0.0562782	0.869045	0.00729029	0.538305	0.820396	0.842921	0.786471	0.898155	-0.399564	-0.0551328	0.0581252	0.000516955	0.164259	0.0227444	0.222352	0.166074	-0.0464789	-0.132896
Cit.10524.1.S1_s_at	Csi.2002	-0.0297455	-0.36633	0.176296	0.0998967	-0.0181182	0.0907918	-0.127028	0.924411	0.0144959	0.517306	0.82887	0.972622	0.697513	0.752812	-0.324075	0.0422553	0.0179975	-0.0727943	0.00450416	-0.171791	-0.0915409	0.0354873	0.329927	0.23003
Cit.10526.1.S1_at	---	0.129094	-0.0571759	0.154838	0.293532	-0.0416803	-0.108934	0.0255737	0.534721	0.792432	0.66487	0.400341	0.94237	0.711033	0.974521	-0.102142	-0.0449661	0.00369077	0.112625	0.0309033	-0.123934	-0.046901	-0.0724747	0.268366	-0.0251666
Cit.10527.1.S1_s_at	---	0.0320039	0.326942	0.0348343	-0.264795	0.07579	0.148702	0.00287798	0.94469	0.0957794	0.947467	0.533578	0.878163	0.620607	0.997647	0.301223	-0.0257185	-0.0847264	-0.233428	-0.0030718	-0.0379061	-0.0424614	-0.0453394	-0.0466833	0.218112
Cit.10528.1.S1_at	Csi.5770	0.197489	0.425586	0.184731	-0.0118673	0.358363	0.491364	0.225362	0.527707	0.118828	0.740179	0.994391	0.335447	0.162131	0.775104	0.0146981	-0.410888	0.139333	-0.352031	-0.0295906	-0.214322	-0.24524	-0.470602	0.778388	0.790255
Cit.10529.1.S1_s_at	Csi.5770	0.160383	0.186749	0.1157	0.183561	0.264961	0.364635	0.165288	0.47218	0.386283	0.794681	0.741371	0.34845	0.168298	0.781949	0.0248482	-0.161901	0.0848122	-0.279822	-0.0484794	-0.164179	-0.197385	-0.362672	0.64417	0.460609
Cit.1053.1.S1_at	---	-0.0416558	0.108248	-0.00955368	-0.224924	-0.034144	0.0369217	-0.10521	0.920052	0.616529	0.985732	0.616666	0.958933	0.926691	0.874393	0.226627	0.118379	-0.0863368	-0.123258	-0.0283058	-0.0187521	-0.0195193	0.0856905	-0.189724	0.0352003
Cit.10530.1.S1_at	---	0.00300239	-0.187896	0.103949	0.0930451	-0.084577	-0.011408	-0.157746	0.994484	0.274713	0.768979	0.871485	0.82715	0.976926	0.728041	-0.132918	0.0549777	-0.0354701	-0.0240621	0.0736872	-0.0302617	-0.109012	0.0487341	0.123685	0.0306398
Cit.10534.1.S1_s_at	Csi.7233	-0.0840376	-0.120264	0.0935037	-0.2279	-0.197049	-0.37059	-0.0235092	0.398315	0.222856	0.623259	0.146349	0.0596781	0.0029269	0.956502	-0.360347	-0.240084	-0.661954	-0.291364	0.230798	0.137294	0.0562124	0.0797217	0.410911	0.638811
Cit.10537.1.S1_s_at	Csi.1259	0.115055	0.210507	-0.0493044	0.187448	-0.0137057	0.104197	-0.131608	0.628582	0.260334	0.915391	0.685533	0.985323	0.730953	0.816145	0.361281	0.150774	0.247463	0.143266	-0.22558	-0.176275	0.0448324	0.176441	-0.267377	-0.454825
Cit.10539.1.S1_s_at	Csi.17109	-0.128973	-0.598766	0.418647	-0.210707	-0.0931897	-0.237576	0.0511961	0.701976	0.0148313	0.337913	0.744807	0.87661	0.488117	0.962333	-0.286228	0.312538	-0.407845	-0.170269	0.279473	-0.139175	-0.4628	-0.513996	0.588798	0.799505
Cit.10542.1.S1_s_at	Csi.6836	-0.0570085	0.155129	-0.184146	-0.143735	0.00804899	0.0700536	-0.0539556	0.878715	0.440549	0.617105	0.79792	0.992901	0.84434	0.946683	0.485314	0.330185	0.177263	0.107209	-0.173525	0.0106216	-0.429277	-0.375322	-0.138102	0.00563389
Cit.10544.1.S1_s_at	Csi.2612	-0.0611058	-0.0687886	-0.0739816	-0.0423989	0.0555236	0.0393416	0.0717057	0.762276	0.638338	0.788755	0.93537	0.858153	0.877602	0.872248	0.128228	0.197016	0.120266	0.0809242	-0.0251436	0.048838	-0.240212	-0.311918	-0.0201985	0.0222004
Cit.10546.1.S1_s_at	Csi.5037	0.246534	1.01571	-0.80144	0.532806	-0.584457	-0.0443408	-1.12457	0.778833	0.0639088	0.417776	0.706589	0.488759	0.971448	0.219779	1.16267	0.14696	-0.933868	-0.889527	-0.173958	0.627482	0.00398238	1.12856	-0.269744	-0.80255
Cit.10547.1.S1_s_at	Csi.1109	0.125283	0.661827	-0.370473	0.0882902	-0.503943	-0.0111708	-0.996715	0.788072	0.0249741	0.491518	0.940498	0.122076	0.9869	0.013648	0.916201	0.254374	-0.596597	-0.585426	-0.0160031	0.35447	-0.143193	0.853521	-0.474528	-0.562819
Cit.1055.1.S1_s_at	Csi.4715	0.0208068	0.271778	-0.119035	-0.0896926	-0.0132206	0.089102	-0.115543	0.967149	0.158268	0.766812	0.896825	0.986911	0.791207	0.855468	0.377195	0.105416	-0.049665	-0.138767	0.0101531	0.129188	-0.197118	-0.0815747	-0.12226	-0.0325676
Cit.10550.1.S1_at	Csi.5823	0.0541588	0.0999257	-0.0315309	0.0957228	0.0586065	0.0204679	0.0967451	0.914892	0.719492	0.960887	0.915524	0.939574	0.969738	0.914814	0.161036	0.0611105	0.143581	0.123113	-0.0523119	-0.020781	-0.0122102	-0.108955	-0.0994302	-0.195153
Cit.10551.1.S1_s_at	Csi.1832	-0.0617339	-0.108969	0.24836	-0.326464	-0.0495346	-0.226905	0.127836	0.778833	0.454607	0.327041	0.1304	0.888129	0.200804	0.72794	-0.55935	-0.450381	0.0957209	0.322626	-0.0728691	-0.321229	0.278088	0.150252	0.11534	0.441803
Cit.10554.1.S1_s_at	Csi.4458	-0.00275312	0.0159009	0.0108641	-0.0351078	-0.0119975	0.0131537	-0.0371488	0.992557	0.915035	0.971666	0.939277	0.976259	0.958122	0.935545	-0.0908522	-0.106753	0.0504362	0.0372825	-0.0227579	-0.033622	-0.101245	-0.0640963	0.14825	0.183358
Cit.10557.1.S1_at	Csi.2474	0.00783667	1.03371	-0.698114	-0.311851	0.285161	1.0047	-0.434382	0.993172	0.00743567	0.307712	0.758124	0.669819	0.0304315	0.614394	1.41552	0.381808	0.531219	-0.473484	-0.548688	0.149425	-0.542995	-0.108613	-0.558022	-0.246171
Cit.10558.1.S1_s_at	Csi.17292 /// Csi.2474	-0.114115	0.78434	-0.80973	-0.320414	0.515023	1.34685	-0.316801	0.892307	0.0589707	0.289928	0.791863	0.375964	0.0101199	0.793726	1.28596	0.501618	0.482103	-0.864743	-0.365394	0.444336	-0.473687	-0.156886	-0.58686	-0.266446
Cit.10558.1.S1_x_at	---	0.111831	0.0665735	0.165837	0.106472	0.0560565	0.0997707	0.0123422	0.501223	0.700079	0.556586	0.817067	0.882618	0.674786	0.984898	0.00378739	-0.0627861	-0.014315	-0.114086	-0.01847	-0.184307	0.0822944	0.0699521	0.172201	0.0657288
Cit.10559.1.S1_x_at	Csi.17292	0.0599137	0.296237	-0.0587936	-0.055887	0.0383984	0.115039	-0.0382423	0.897235	0.195216	0.919339	0.952559	0.960177	0.767406	0.970319	0.311226	0.0149886	0.172148	0.0571093	-0.0224708	0.0363228	-0.195975	-0.157733	-0.135752	-0.0798646
Cit.10561.1.S1_s_at	Csi.5176	0.0610181	0.374727	-0.043976	-0.145847	0.0953018	0.307204	-0.1166	0.892379	0.0927346	0.941509	0.840206	0.859085	0.308074	0.882133	0.302513	-0.0722139	0.472833	0.165629	-0.426074	-0.382098	0.223453	0.340053	-0.384971	-0.239124
Cit.10563.1.S1_at	Csi.5176	0.0856712	0.462151	0.0181906	-0.220732	0.157535	0.306349	0.00872079	0.753114	0.0120576	0.969822	0.579663	0.605192	0.178909	0.991811	0.449793	-0.0123588	0.559282	0.252933	-0.406726	-0.424917	0.181832	0.173111	-0.49684	-0.276107
Cit.10564.1.S1_s_at	Csi.489	-0.163811	-0.360854	-0.164082	0.028539	-0.0436779	0.0482695	-0.135625	0.534804	0.114716	0.723605	0.980295	0.95529	0.920609	0.859065	0.0254427	0.386296	-0.0730985	-0.121368	-0.10883	0.0552524	-0.119448	0.0161776	-0.015943	-0.0444819
Cit.10566.1.S1_at	Csi.489	-0.637896	-0.268346	-0.684802	-0.97987	-0.161423	0.214701	-0.537547	0.214421	0.688759	0.53085	0.373636	0.926679	0.844025	0.731626	1.4073	1.67565	-1.30591	-1.52061	0.178954	0.863756	-1.28953	-0.751984	-0.118746	0.861123
Cit.10567.1.S1_s_at	Csi.196	-0.217263	-0.48223	0.0995776	-0.27572	-0.122267	-0.406876	0.162342	0.0884368	0.00438333	0.763049	0.35466	0.672931	0.041288	0.690123	-0.356055	0.126175	-0.232775	0.174102	-0.105428	-0.205006	-0.145629	-0.307971	0.388434	0.664154
Cit.10569.1.S1_s_at	Csi.3222	0.120034	-0.164677	0.323647	0.20477	0.267935	0.284016	0.251854	0.741574	0.532319	0.466128	0.758895	0.463033	0.395974	0.682961	0.390286	0.554963	-1.38968	-1.6737	0.332334	0.00868727	-0.363705	-0.615559	1.48057	1.2758
Cit.1057.1.S1_s_at	Csi.4104	-0.106923	-0.332618	0.0262962	-0.017687	-0.280046	-0.44998	-0.110113	0.397246	0.0102916	0.936036	0.975055	0.0273683	0.00425823	0.747907	-0.173355	0.159263	-0.623931	-0.173951	0.10412	0.0778234	-0.255111	-0.144998	0.506226	0.523913
Cit.10573.1.S1_at	Csi.4407	-0.0514069	-0.157784	0.0840049	-0.0819993	0.0493359	-0.0196412	0.118313	0.892307	0.423359	0.840221	0.903137	0.93151	0.9631	0.843304	-0.0931907	0.0645934	-0.0795115	-0.0598703	0.0451523	-0.0388526	0.0012262	-0.117087	0.0977703	0.17977
Cit.10573.1.S1_s_at	Csi.4407	0.0236696	0.204673	0.0261462	-0.159093	0.0876729	0.127135	0.048211	0.93627	0.119755	0.941067	0.600818	0.73661	0.505441	0.925373	0.15281	-0.0518632	0.120771	-0.00636344	-0.106395	-0.132542	-0.121221	-0.169432	0.0775712	0.236664
Cit.10576.1.S1_at	Csi.4200	0.0678933	0.379683	-0.10044	-0.0735053	0.171909	0.429766	-0.0859473	0.864828	0.0727367	0.829734	0.929375	0.65198	0.110149	0.914698	0.530708	0.151025	0.145598	-0.284168	-0.242345	-0.141905	-0.39261	-0.306663	0.233428	0.306934
Cit.10577.1.S1_at	Csi.7826	0.0801334	0.215849	0.024212	0.0027673	0.0748189	0.0641097	0.0855281	0.826829	0.318793	0.966556	0.997752	0.893042	0.877602	0.914814	0.266749	0.0509002	0.0143066	-0.0498031	-0.0627329	-0.0869449	0.0713456	-0.0141825	-0.0934356	-0.0962029
Cit.10578.1.S1_s_at	Csi.4200	0.0394584	0.0336431	0.0949017	-0.00897384	0.125633	0.359056	-0.107789	0.939154	0.910521	0.853514	0.994633	0.803669	0.230492	0.894368	0.190233	0.15659	-0.126735	-0.485791	0.0205638	-0.0743379	-0.441994	-0.334205	0.543351	0.552325
Cit.10581.1.S1_s_at	Csi.4223	0.138942	0.114821	0.278473	0.0277422	-0.0890217	-0.314482	0.136439	0.341164	0.474728	0.317559	0.964053	0.776128	0.09779	0.738298	-0.359746	-0.474567	0.15495	0.469432	-0.405301	-0.683774	-0.0519541	-0.188393	0.783548	0.755806
Cit.10582.1.S1_at	Csi.1403	0.261432	0.502644	-0.0193372	0.308912	-0.0133402	-0.10273	0.0760495	0.141386	0.0213432	0.974142	0.482196	0.988892	0.781293	0.928329	0.253586	-0.249058	-0.15095	-0.0482199	-0.108573	-0.0892356	-0.203664	-0.279713	0.59237	0.283457
Cit.10582.1.S1_s_at	Csi.1403	0.157111	0.105739	0.194938	0.175418	-0.140719	-0.389542	0.108105	0.181545	0.46703	0.429299	0.55994	0.514573	0.0229115	0.78437	0.067506	-0.0382326	-0.436306	-0.0467635	0.219471	0.0245332	0.0212528	-0.0868526	0.225405	0.0499866
Cit.10585.1.S1_s_at	Csi.3844	-0.0914288	-0.305264	0.0280789	0.000128634	0.195855	0.502684	-0.110974	0.8428	0.236327	0.968204	0.999974	0.674205	0.12116	0.90656	0.517461	0.822725	0.921009	0.418324	-0.398826	-0.426905	-1.11198	-1.00101	0.129663	0.129534
Cit.10586.1.S1_s_at	Csi.724	-0.0271248	-0.0396278	0.0186529	-0.0612215	-0.0239293	-0.0990361	0.0511776	0.91366	0.777542	0.954267	0.878954	0.951444	0.572795	0.906448	-0.091669	-0.0520412	-0.0628869	0.0361492	-0.0852956	-0.103948	0.0972284	0.0460508	0.0775956	0.138817
Cit.10589.1.S1_s_at	Csi.757	-0.0586171	0.200521	-0.0767286	-0.30142	0.0508459	0.0832006	0.0184912	0.869514	0.291704	0.855566	0.403454	0.928768	0.800355	0.981944	0.514865	0.314344	0.00577543	-0.0774252	-0.0435637	0.0331649	-0.11991	-0.138401	-0.395135	-0.0937148
Cit.10592.1.S1_s_at	Csi.757	-0.0426972	0.352687	-0.323114	-0.158958	-0.0521072	-0.0102517	-0.0939627	0.961718	0.314205	0.626344	0.896825	0.964682	0.989827	0.949026	0.62303	0.270344	-0.171137	-0.160885	-0.147361	0.175753	-0.0765351	0.0174276	-0.344797	-0.185839
Cit.10594.1.S1_at	---	-0.366261	-0.994718	0.220411	-0.335575	-0.0757639	-0.29733	0.145802	0.150605	0.00251821	0.719742	0.647287	0.937449	0.497451	0.891463	-1.69373	-0.699016	-0.334324	-0.0369938	0.523691	0.30328	0.34355	0.197748	0.530112	0.865687
Cit.10595.1.S1_at	Csi.2062	0.0160574	-0.317385	0.644342	-0.278299	0.0841574	-0.0405274	0.208842	0.985171	0.356194	0.293972	0.763752	0.936219	0.956226	0.845316	-2.78334	-2.46595	0.283301	0.323828	1.00163	0.357292	0.950852	0.74201	0.656035	0.934334
Cit.10596.1.S1_at	---	-0.138876	0.0429603	-0.306426	-0.157369	-0.00558231	0.0968748	-0.108039	0.390466	0.825309	0.30098	0.701929	0.993811	0.708984	0.8288	0.350294	0.307333	-0.0507152	-0.14759	-0.081212	0.225214	-0.104457	0.00358205	-0.329909	-0.17254
Cit.10596.1.S1_s_at	---	-0.154143	0.0711438	-0.316945	-0.2213	-0.0435748	-0.0377271	-0.0494226	0.296185	0.69631	0.281082	0.504079	0.927282	0.907194	0.939838	0.328058	0.256915	-0.107259	-0.069532	-0.161463	0.155481	-0.131881	-0.082458	-0.204581	0.0167196
Cit.10599.1.S1_at	Csi.4713	-0.0299883	0.0237426	-0.230209	0.115593	0.15235	0.108066	0.196634	0.957944	0.936533	0.586723	0.87831	0.72388	0.777194	0.747907	0.156398	0.132656	0.122771	0.0147045	-0.121471	0.108738	-0.147015	-0.34365	0.0962308	-0.0193621
Cit.10599.1.S1_s_at	Csi.4713	-0.0975668	0.104205	-0.262872	-0.13699	-0.0490875	0.0150751	-0.11325	0.777602	0.672833	0.516107	0.846379	0.943267	0.975642	0.881274	0.188464	0.0842594	-0.258556	-0.273632	0.0570659	0.319938	-0.326951	-0.213701	0.143062	0.280052
Cit.106.1.S1_s_at	Csi.2515	-0.687241	0.88146	-1.19309	-1.77092	0.0284653	0.35501	-0.298079	0.246662	0.181068	0.326973	0.0800801	0.992901	0.746901	0.899766	1.47251	0.591046	0.968286	0.613276	-1.41092	-0.21783	-0.909945	-0.611866	-1.13274	0.638183
Cit.1060.1.S1_at	---	-0.0975508	0.0897193	-0.191702	-0.193625	0.0508203	0.207667	-0.106027	0.523047	0.541741	0.431604	0.483487	0.881456	0.239785	0.785321	-0.0177558	-0.107475	0.251742	0.0440747	-0.162186	0.029516	-0.218701	-0.112675	0.0499174	0.243543
Cit.10601.1.S1_s_at	Csi.2249	0.297759	0.207034	0.268395	0.426871	-0.124639	-0.491616	0.242337	0.113926	0.394384	0.538832	0.315194	0.810664	0.094662	0.682499	0.609006	0.401972	0.158652	0.650268	0.437325	0.16893	0.724808	0.482471	-1.60328	-2.03015
Cit.10603.1.S1_at	---	0.127368	0.0360453	0.438523	-0.0886042	-0.0382247	-0.410263	0.333813	0.758825	0.918755	0.36273	0.93345	0.967759	0.243614	0.580662	0.439914	0.403868	0.230467	0.64073	0.24128	-0.197244	0.392165	0.0583515	-1.14907	-1.06046
Cit.10604.1.S1_at	---	-0.0010747	-0.215531	0.272985	-0.0607109	0.0530441	-0.147656	0.253744	0.996696	0.0907932	0.264005	0.894053	0.864718	0.405817	0.244147	-0.187715	0.0278164	0.0719782	0.219634	0.189223	-0.0837623	-0.0377345	-0.291479	0.0156637	0.0763746
Cit.10605.1.S1_s_at	---	-0.0204402	0.0814457	-0.000376064	-0.14301	0.0520465	0.017731	0.0863619	0.94769	0.568238	0.998894	0.644688	0.87042	0.950192	0.830329	0.127861	0.0464149	-0.404305	-0.422036	0.354139	0.354515	-0.0661662	-0.152528	0.00954863	0.152558
Cit.10608.1.S1_s_at	Csi.4544	-0.146569	-0.301667	-0.127682	-0.0147999	-0.0499152	-0.00850565	-0.0913248	0.52938	0.137513	0.762858	0.98935	0.940155	0.985774	0.9022	-0.376767	-0.0751004	-0.165951	-0.157445	-0.00427158	0.12341	-0.278505	-0.187181	0.553505	0.568305
Cit.10610.1.S1_s_at	Csi.2355	-0.179728	0.0738273	-0.268071	-0.350388	0.358264	0.759467	-0.0429394	0.559287	0.815643	0.590482	0.535782	0.300081	0.0207292	0.970721	1.0676	0.993776	0.824396	0.0649289	-0.27127	-0.00319843	-0.625635	-0.582695	-0.909147	-0.558759
Cit.10613.1.S1_s_at	Csi.1648	0.0653558	0.0610461	0.0795897	0.0574121	-0.0703289	-0.169073	0.0284151	0.590981	0.577271	0.685687	0.862137	0.706857	0.18319	0.945748	-0.0238042	-0.0848503	-0.554088	-0.385015	0.0912881	0.0116983	-0.0428318	-0.0712469	0.558131	0.500719
Cit.10615.1.S1_at	Csi.7896	-0.0667297	0.0531473	-0.0862402	-0.169118	0.0593393	0.0936871	0.0249916	0.808304	0.785774	0.808398	0.677693	0.887669	0.72719	0.972623	0.0891379	0.0359905	0.0217726	-0.0719145	-0.0686	0.0176402	0.0426614	0.0176698	-0.126738	0.0423803
Cit.10616.1.S1_s_at	Csi.7896	0.0234897	0.23455	-0.058981	-0.104388	-0.0451007	-0.0675154	-0.0226861	0.928385	0.0499715	0.821114	0.747664	0.881456	0.729896	0.965995	0.0624247	-0.172125	-0.11888	-0.0513643	-0.163523	-0.104542	0.210561	0.233247	-9.26527e-05	0.104295
Cit.10619.1.S1_s_at	Csi.3737	0.0180835	0.0879307	0.0166489	-0.0497811	0.167439	0.138968	0.195909	0.9538	0.508134	0.960219	0.914447	0.306682	0.417443	0.406112	-0.0273774	-0.115308	0.493209	0.354241	-0.115361	-0.13201	0.0771858	-0.118724	-0.232818	-0.183037
Cit.10622.1.S1_s_at	Csi.4142	0.0669155	0.118154	0.125452	-0.0408312	-0.0144674	-0.0327468	0.00381203	0.661076	0.310311	0.558582	0.926097	0.971768	0.88423	0.995223	-0.318462	-0.436616	-0.0381052	-0.00535845	0.164002	0.0385502	0.159836	0.156024	0.119649	0.16048
Cit.10624.1.S1_s_at	Csi.3761	0.0567075	0.193902	0.0707433	-0.0928042	-0.000217255	-0.00883938	0.00840487	0.7114	0.0691236	0.744926	0.750322	0.999126	0.970985	0.986171	0.189495	-0.00440663	0.186523	0.195362	0.119976	0.0492325	-0.0804282	-0.0888331	-0.329862	-0.237058
Cit.10626.1.S1_at	Csi.3728	0.000316508	0.215369	-0.186697	-0.0277125	0.100613	0.172004	0.0292217	0.999225	0.144682	0.498693	0.963526	0.729732	0.403406	0.965345	0.231797	0.0164279	0.168297	-0.00370707	-0.13543	0.0512667	-0.139662	-0.168883	-0.0239093	0.00380324
Cit.10628.1.S1_s_at	Csi.3728	-0.00823699	0.232786	-0.0863795	-0.171367	-0.0546209	-0.0386331	-0.0706087	0.984272	0.150191	0.805155	0.667899	0.900646	0.908004	0.906431	0.224213	-0.00857343	-0.120039	-0.081406	-0.0727514	0.0136281	-0.166251	-0.095642	0.0677274	0.239094
Cit.1063.1.S1_s_at	Csi.3003	-0.0704765	-0.0961767	-0.158279	0.0408904	-0.0195757	0.00978908	-0.0489404	0.79181	0.599758	0.619422	0.951123	0.973587	0.979911	0.943601	0.0415449	0.137722	-0.348724	-0.358513	0.308287	0.466565	0.105272	0.154213	-0.232738	-0.273629
Cit.10630.1.S1_at	---	0.00892479	0.169334	-0.0729537	-0.0693351	0.00312599	0.0601842	-0.0539322	0.97948	0.194605	0.794495	0.876378	0.995268	0.790949	0.912264	0.223638	0.0543039	0.159694	0.0995101	-0.200641	-0.127687	-0.0971145	-0.0431823	-0.0689284	0.000406737
Cit.10632.1.S1_s_at	Csi.4986	-0.0737246	0.0555208	0.0147318	-0.29366	0.0822664	0.112863	0.0516694	0.711616	0.731802	0.969167	0.203446	0.776128	0.588753	0.923571	-0.036087	-0.0916078	0.231757	0.118893	0.196704	0.181973	0.113079	0.0614097	-0.534891	-0.241231
Cit.10633.1.S1_s_at	Csi.4716	-0.0392984	0.171114	-0.138914	-0.151286	0.0127765	0.0173276	0.00822545	0.870342	0.17421	0.558852	0.602286	0.977553	0.949997	0.989389	0.097634	-0.0734798	-0.0996545	-0.116982	-0.325887	-0.186973	-0.125954	-0.134179	0.407095	0.55838
Cit.10636.1.S1_at	Csi.1173	0.0334267	0.182902	0.0131592	-0.0947685	0.0103282	0.077914	-0.0572576	0.935741	0.330906	0.978993	0.87945	0.98973	0.810717	0.939675	0.0849275	-0.0979748	0.114401	0.0364866	0.0149124	0.00175323	-0.118481	-0.0612231	-0.0347852	0.0599833
Cit.10637.1.S1_at	Csi.1173	-0.0809885	-0.00686313	-0.0811436	-0.157413	0.0465694	0.12257	-0.0294314	0.781283	0.978368	0.840471	0.750398	0.935051	0.669665	0.971377	0.0206525	0.0275156	0.215278	0.0927076	-0.0886813	-0.00753771	-0.0708437	-0.0414123	-0.152546	0.00486719
Cit.10638.1.S1_at	Csi.4044	-0.035188	0.0501611	-0.0524121	-0.104379	0.118269	0.0349294	0.201609	0.910351	0.777343	0.878673	0.822891	0.658966	0.909713	0.524206	0.0658144	0.0156533	0.0914692	0.0565398	-0.0464886	0.00592353	0.0441943	-0.157415	-0.0900352	0.014344
Cit.10639.1.S1_s_at	Csi.4044	0.0628245	0.302402	0.0643206	-0.176345	0.0981477	0.249007	-0.0527113	0.801318	0.0470168	0.849488	0.616666	0.744845	0.20393	0.930758	0.18909	-0.113312	-0.039225	-0.288232	0.0954873	0.0311668	-0.068643	-0.0159317	0.0166269	0.192972
Cit.1064.1.S1_at	Csi.3003	-0.0486014	0.281871	-0.366664	-0.0624845	-0.11609	-0.328527	0.0963469	0.908626	0.159957	0.322896	0.939188	0.785321	0.207434	0.891463	0.107579	-0.174293	-0.110492	0.218035	-0.0401357	0.326528	0.0840219	-0.012325	-0.230702	-0.168217
Cit.10641.1.S1_at	---	0.042368	0.246651	-0.103281	-0.0149818	0.101469	0.233689	-0.0307511	0.897235	0.124009	0.754454	0.986606	0.754476	0.278142	0.965995	0.240731	-0.00591994	0.0271271	-0.206562	0.0117193	0.115	-0.219215	-0.188464	0.105301	0.120283
Cit.10641.1.S1_s_at	---	-0.000167318	0.0413693	0.142564	-0.18444	0.0615416	0.0786412	0.044442	0.99954	0.779436	0.539672	0.460555	0.828726	0.691541	0.927708	-0.0829396	-0.124309	0.0953843	0.0167431	-0.0301443	-0.172708	-0.124326	-0.168768	0.203314	0.387754
Cit.10643.1.S1_s_at	Csi.6820	-0.00981676	0.0470651	-0.0564745	-0.0203383	-0.0162389	-0.0780405	0.0455627	0.974724	0.72502	0.822355	0.96584	0.968442	0.667638	0.917131	0.0729982	0.0259331	-0.163526	-0.0854858	0.0887537	0.145228	0.0524272	0.0068645	-0.0817655	-0.0614272
Cit.10645.1.S1_at	---	-0.198398	0.176942	-0.356814	-0.421335	-0.0110365	0.359206	-0.381279	0.272478	0.389685	0.326973	0.195476	0.990013	0.154451	0.263043	0.0866118	-0.0903302	0.104887	-0.254319	-0.244477	0.112336	-0.382129	-0.00084972	0.123468	0.544802
Cit.10646.1.S1_x_at	---	-0.0842635	-0.150291	-0.0360557	-0.0689967	-0.0509423	-0.096057	-0.00582763	0.823341	0.529304	0.951885	0.93885	0.942236	0.805112	0.996204	-0.282545	-0.132254	-0.0509555	0.0451015	-0.112679	-0.0766229	-0.120328	-0.1145	0.387893	0.45689
Cit.10647.1.S1_s_at	Csi.998	-0.173487	-0.334325	-0.0669564	-0.124438	-0.287461	-0.268403	-0.30652	0.530993	0.166539	0.91087	0.880734	0.412278	0.428508	0.573098	-0.535184	-0.200859	-0.485774	-0.217372	-0.0450739	0.0218825	-0.0435826	0.262937	0.559294	0.683732
Cit.10648.1.S1_s_at	Csi.590	0.224219	0.103942	0.455497	0.120013	0.238657	0.236371	0.240943	0.541645	0.7837	0.427394	0.921867	0.681124	0.627084	0.796939	0.0742298	-0.0297118	0.183739	-0.0526316	0.0279543	-0.427542	0.383564	0.14262	-0.0911042	-0.211118
Cit.10652.1.S1_s_at	Csi.5158	-0.0198321	0.256243	-0.274555	-0.0417854	-0.182705	-0.0444569	-0.320954	0.985141	0.56899	0.739694	0.984668	0.848652	0.961409	0.78541	0.665805	0.409562	0.0097078	0.0541647	-0.279038	-0.00448282	-0.360913	-0.0399589	-0.248317	-0.206531
Cit.10653.1.S1_at	---	-0.0446597	-0.0839529	-0.180299	0.128919	-0.0889314	-0.0436958	-0.134167	0.923669	0.742093	0.674382	0.858098	0.867892	0.924081	0.850131	-0.112864	-0.0289108	0.00779389	0.0514897	-0.0765466	0.103752	-0.0545925	0.0795744	0.0796114	-0.0493078
Cit.10653.1.S1_s_at	Csi.5158	-0.116395	0.253017	0.00478178	-0.610512	0.104543	0.265782	-0.0566969	0.792467	0.371488	0.995153	0.165878	0.878495	0.498387	0.963026	0.995882	0.742865	0.591656	0.325873	-0.40134	-0.406122	-0.279462	-0.222765	-0.978549	-0.368037
Cit.10656.1.S1_s_at	Csi.7659	-0.0818622	-0.473348	0.183707	0.0415743	0.0470322	0.0471107	0.0469536	0.883717	0.0898642	0.748528	0.972343	0.960177	0.938016	0.970319	-0.989461	-0.516113	0.696427	0.649316	0.0782808	-0.105426	0.259075	0.212122	-0.121323	-0.162897
Cit.10659.1.S1_s_at	Csi.6516	-0.0452766	-0.046698	-0.143355	0.0528512	0.12604	0.253248	-0.00116765	0.908719	0.839048	0.703417	0.944532	0.732634	0.317961	0.999372	0.0747866	0.121485	-0.198125	-0.451373	-0.308972	-0.165617	0.404225	0.405393	0.085524	0.0326728
Cit.10660.1.S1_at	---	0.000813321	-0.0345713	0.0944168	-0.0573809	-0.126098	-0.170321	-0.0818759	0.998696	0.911789	0.861966	0.953373	0.81321	0.645258	0.931991	-0.0556772	-0.0211059	-0.104524	0.0657966	0.0691356	-0.0252812	-0.105154	-0.0232776	0.0713532	0.128734
Cit.10661.1.S1_at	Csi.1678	0.0376988	0.0453036	0.12674	-0.057805	0.0742137	0.0707121	0.0777154	0.96242	0.9108	0.855566	0.963319	0.941466	0.912876	0.953662	0.225517	0.180214	-0.285551	-0.356264	-0.160433	-0.287173	-0.130986	-0.208702	0.482786	0.540591
Cit.10661.1.S1_s_at	Csi.1678	0.0805276	-0.313633	0.197487	0.360168	0.137067	0.2504	0.0237345	0.947894	0.578394	0.865558	0.820113	0.929327	0.774868	0.992596	0.414713	0.728346	-0.419799	-0.670199	-0.448327	-0.645814	-0.351887	-0.375621	1.06438	0.704211
Cit.10662.1.S1_at	---	0.0944178	0.265819	-0.0984263	0.118722	0.0970576	0.195465	-0.00135022	0.82423	0.289694	0.861216	0.892438	0.87515	0.598981	0.999372	0.188132	-0.0776862	-0.238317	-0.433782	-0.0219119	0.0765144	0.0165797	0.01793	0.295631	0.176909
Cit.10663.1.S1_at	---	-0.0150548	0.305989	-0.161364	-0.190246	0.146189	-0.0508072	0.343185	0.982322	0.245194	0.765669	0.811783	0.796138	0.926073	0.547722	0.242982	-0.0630073	-0.43173	-0.380923	-0.123192	0.0381722	-0.173252	-0.516438	0.608571	0.798817
Cit.10664.1.S1_at	---	0.0165354	-0.0411405	0.0763069	0.0149409	0.0259077	0.0101341	0.0416813	0.96451	0.808787	0.802077	0.983711	0.956856	0.974788	0.944509	0.141643	0.182784	0.434027	0.423893	0.0607426	-0.0155643	0.0727927	0.0311114	-0.658245	-0.673186
Cit.10665.1.S1_at	---	-0.0965037	-0.411318	0.237018	-0.118136	0.049697	-0.141012	0.240405	0.847905	0.135242	0.66364	0.906923	0.958014	0.764041	0.753696	-0.235876	0.175442	0.151534	0.292546	-0.559022	-0.79604	-0.246786	-0.487191	0.793629	0.911764
Cit.10666.1.S1_s_at	Csi.1283	-0.165108	-0.324542	0.0889094	-0.264693	0.0220697	-0.10669	0.150829	0.127345	0.0166564	0.740499	0.239312	0.960524	0.590977	0.630291	-0.292156	0.0323857	-0.167621	-0.0609306	-0.44487	-0.53378	-0.2967	-0.447529	0.973254	1.23795
Cit.10669.1.S1_s_at	Csi.4377	0.0936668	0.0980175	0.24391	-0.0580891	0.0776005	0.265063	-0.109862	0.728611	0.635483	0.467301	0.938557	0.860115	0.279186	0.855066	0.250703	0.152686	-0.0144373	-0.279501	-0.386802	-0.630713	-0.632285	-0.522423	1.00234	1.06043
Cit.10672.1.S1_s_at	Csi.4614	0.359919	0.894721	0.169773	0.0261716	0.272586	0.665661	-0.120489	0.732658	0.210306	0.926288	0.995102	0.878244	0.518057	0.970184	1.33307	0.438349	-0.0555698	-0.721231	-0.884622	-1.05439	-1.77169	-1.6512	2.19673	2.17055
Cit.10673.1.S1_at	Csi.4614	0.40157	0.998876	0.100596	0.117408	0.235809	0.714946	-0.243327	0.682727	0.159948	0.958101	0.967817	0.904978	0.482651	0.932825	1.43569	0.43681	-0.0405246	-0.75547	-0.740807	-0.841403	-1.74579	-1.50247	1.93569	1.81828
Cit.10675.1.S1_at	Csi.4261	0.0711324	0.0895695	-0.219183	0.345167	-0.02831	-0.0157183	-0.0409016	0.79897	0.641908	0.487163	0.230536	0.960752	0.967665	0.956502	-0.0525915	-0.142161	-0.0537483	-0.0380299	-0.108362	0.110821	-0.0165049	0.0243967	0.310673	-0.0344936
Cit.10675.1.S1_s_at	Csi.4261	-0.209397	-0.0374574	-0.551151	-0.0459288	-0.152384	0.155837	-0.460604	0.823956	0.959187	0.598865	0.988289	0.926258	0.885505	0.763617	-0.0798437	-0.0423864	-0.476814	-0.632651	-0.264113	0.287038	0.801293	1.2619	-0.450175	-0.404246
Cit.10676.1.S1_at	Csi.4261	-0.229628	-0.289418	-0.495706	0.0892812	-0.155737	0.142292	-0.453766	0.786167	0.622947	0.626344	0.967321	0.919802	0.892349	0.755346	-0.124552	0.164865	-0.43066	-0.572952	-0.249188	0.246518	0.737036	1.1908	-0.436294	-0.525575
Cit.10677.1.S1_s_at	Csi.5095	-0.00286886	-0.116444	0.0882624	0.019488	0.0558627	0.118806	-0.00708042	0.995106	0.656894	0.868047	0.988289	0.941177	0.760595	0.995749	-0.380773	-0.264329	-0.370698	-0.489504	0.318661	0.230399	0.4396	0.446681	0.0447256	0.0252375
Cit.10679.1.S1_s_at	Csi.5095	0.0122133	-0.17051	0.10699	0.10053	0.108737	0.148314	0.0691599	0.980804	0.373078	0.785134	0.872302	0.777134	0.592958	0.922084	-0.291556	-0.121045	-0.219126	-0.36744	0.268905	0.161915	0.324805	0.255645	0.0442133	-0.0563172
Cit.1068.1.S1_s_at	Csi.3928	-0.128692	0.110944	-0.15453	-0.346389	0.0633057	0.13375	-0.00713882	0.496298	0.554585	0.643906	0.230801	0.88317	0.606057	0.993227	0.762506	0.651561	0.472219	0.338469	-0.424993	-0.270463	-0.504775	-0.497636	-0.436639	-0.0902501
Cit.10684.1.S1_at	Csi.5397	-0.0793111	1.11725	-1.11836	-0.239227	-0.205578	0.832727	-1.24388	0.9653	0.107099	0.373943	0.930657	0.920463	0.384677	0.322116	1.03644	-0.0808053	-0.211941	-1.04467	-1.18909	-0.0707273	1.4964	2.74028	-1.45756	-1.21833
Cit.10685.1.S1_s_at	Csi.5397	-0.000266374	0.968618	-0.826975	-0.14245	-0.165633	0.613016	-0.944283	0.999959	0.12082	0.473776	0.955424	0.93151	0.497451	0.445593	0.91723	-0.0513876	-0.270308	-0.883324	-0.883599	-0.0566237	1.29798	2.24226	-1.22734	-1.08489
Cit.10686.1.S1_at	Csi.1333	-0.200429	-0.672922	0.0667162	-0.00115485	-0.11704	-0.2965	0.0624199	0.100028	0.000174371	0.842388	0.998526	0.670217	0.122848	0.912738	-0.711403	-0.0384808	-0.171038	0.125462	0.243601	0.176885	0.0625465	0.000126608	0.155573	0.156728
Cit.10687.1.S1_at	---	0.021078	0.0523713	0.0513677	-0.0398662	0.341043	0.461267	0.220818	0.974261	0.86242	0.935829	0.96784	0.280215	0.136061	0.736963	0.404425	0.352054	0.461907	0.000640248	-0.224866	-0.276233	-0.000182844	-0.221001	-0.268305	-0.228439
Cit.10687.1.S1_s_at	Csi.7182	-0.067528	0.866798	-0.256207	-0.815221	0.695361	1.18526	0.20546	0.923512	0.0108982	0.695589	0.110728	0.0417767	0.00425823	0.845821	1.17384	0.307038	1.1957	0.0104417	-0.821759	-0.565552	0.224181	0.0187212	-1.17891	-0.363694
Cit.1069.1.S1_at	Csi.3459	0.0103569	-0.0182302	0.00506476	0.0445499	0.0315527	-0.0788025	0.141908	0.973457	0.901275	0.987307	0.918467	0.926679	0.659204	0.581027	0.0372577	0.0554879	0.149974	0.228777	-0.000865679	-0.00593043	0.0671694	-0.0747385	-0.206291	-0.250841
Cit.10690.1.S1_s_at	Csi.4693	-0.222948	0.685693	-0.53474	-0.826553	0.0651523	0.239742	-0.109438	0.610394	0.0489785	0.386719	0.129618	0.955696	0.660026	0.938891	1.91929	1.2336	1.27826	1.03852	-0.963778	-0.429037	-0.747668	-0.63823	-1.75876	-0.932204
Cit.10691.1.S1_s_at	Csi.4693	0.0493849	0.78724	-0.307112	-0.330477	0.0676663	0.159273	-0.02394	0.954447	0.0236991	0.645806	0.708574	0.953088	0.78892	0.987726	1.58778	0.800536	0.985816	0.826544	-0.809271	-0.502159	-0.511363	-0.487423	-1.11047	-0.77999
Cit.10692.1.S1_at	Csi.4693	-0.228251	0.616151	-0.568519	-0.739303	0.116415	0.320691	-0.087862	0.509378	0.0477097	0.321312	0.128443	0.882519	0.464075	0.946683	1.96373	1.34758	1.26139	0.940697	-0.914213	-0.345695	-0.752564	-0.664702	-1.78777	-1.04846
Cit.10693.1.S1_s_at	Csi.247 /// Csi.85	-0.00669113	0.035819	-0.0977835	0.0416884	-0.0198566	-0.0698964	0.0301831	0.98196	0.792187	0.660055	0.924338	0.959162	0.702196	0.950595	-0.179994	-0.215814	-0.0940342	-0.0241378	-0.145268	-0.0474845	0.0310784	0.000895284	0.358224	0.316535
Cit.10695.1.S1_at	Csi.247	-0.0728914	0.0800112	-0.156948	-0.143946	0.200583	0.528147	-0.126981	0.78574	0.673212	0.626344	0.750398	0.39708	0.011607	0.793532	-0.138568	-0.218579	0.24053	-0.287617	-0.105935	0.0510135	-0.301232	-0.17425	0.395346	0.539292
Cit.10697.1.S1_s_at	Csi.2172	-0.353106	-0.0331742	-0.382338	-0.654506	0.321945	0.594247	0.0496428	0.154398	0.933123	0.482815	0.168908	0.471454	0.112004	0.970319	0.601848	0.635022	0.849888	0.25564	-0.358838	0.0234996	-0.290544	-0.340187	-1.01542	-0.360911
Cit.107.1.S1_x_at	Csi.1891	-0.0446001	0.0332032	-0.0270775	-0.141277	0.0589756	0.112058	0.00589331	0.864802	0.846455	0.942139	0.685496	0.860054	0.592456	0.993206	-0.25021	-0.283413	0.0211953	-0.0908626	0.239226	0.266303	0.173788	0.167895	-0.192599	-0.0513215
Cit.10700.1.S1_s_at	Csi.5153	-0.0907793	0.190957	-0.445469	-0.0205767	0.262827	0.686475	-0.160822	0.88789	0.58961	0.443465	0.991389	0.64171	0.0880112	0.884067	0.336316	0.145359	0.0950749	-0.5914	0.113185	0.558654	1.15254	1.31336	-1.57183	-1.55125
Cit.10705.1.S1_s_at	Csi.6851	-0.0353711	-0.236162	0.109272	0.0197053	0.0220972	0.0562626	-0.0120681	0.874574	0.0427981	0.626344	0.967229	0.954908	0.77703	0.981064	-0.448139	-0.211977	0.316629	0.260367	-0.191887	-0.301159	0.0522221	0.0642902	0.239679	0.219974
Cit.10707.1.S1_at	---	-0.0684101	-0.280978	-0.0150724	0.0887466	0.0495155	0.236901	-0.13787	0.84087	0.136469	0.976897	0.89604	0.932647	0.36174	0.809948	-0.210403	0.0705743	0.253824	0.016923	-0.0827071	-0.0676347	-0.0507409	0.0871288	0.0358913	-0.0528553
Cit.10708.1.S1_at	Csi.2976	0.0432911	-0.0176129	0.0725734	0.0762248	0.00165929	0.155721	-0.152403	0.931287	0.954061	0.891977	0.931324	0.998296	0.662448	0.829761	-0.0501134	-0.0325005	-0.00943415	-0.165155	0.120138	0.0475649	0.102325	0.254728	-0.0956639	-0.171889
Cit.10709.1.S1_s_at	Csi.2976	0.00798578	0.242727	-0.00409009	-0.214437	0.113455	0.150251	0.0766586	0.981883	0.0632626	0.991007	0.389615	0.617866	0.407482	0.861105	0.108257	-0.13447	0.0511065	-0.0991446	0.030492	0.0345821	-0.0611213	-0.13778	-0.00317924	0.211258
Cit.1071.1.S1_s_at	Csi.3729	-0.140018	-0.368131	0.0120518	-0.0682181	-0.0774227	-0.0909363	-0.0639092	0.380931	0.0232749	0.977856	0.906697	0.832353	0.727408	0.916055	-0.512141	-0.14401	0.414333	0.505269	-0.144674	-0.156726	0.266891	0.3308	-0.31398	-0.245761
Cit.10710.1.S1_at	---	-0.0184243	0.282174	-0.194135	-0.143871	0.0987183	0.232857	-0.0354208	0.981883	0.36608	0.753062	0.893235	0.905056	0.610064	0.979246	-0.0343408	-0.316515	0.0271116	-0.205746	-0.0805214	0.113613	0.51918	0.554601	-0.360627	-0.216756
Cit.10713.1.S1_s_at	Csi.46	0.045847	0.0304471	0.0517677	0.0567155	-0.0470668	-0.0644468	-0.0296869	0.838005	0.843474	0.854711	0.89945	0.882589	0.761679	0.956518	0.0292395	-0.00120756	-0.432114	-0.367668	0.170421	0.118653	0.0688984	0.0985853	0.185954	0.129239
Cit.10715.1.S1_s_at	Csi.5273	-0.161491	0.376525	-0.304687	-0.561204	0.0829924	0.0816897	0.0842952	0.717743	0.225471	0.609468	0.321821	0.929287	0.895379	0.94952	1.07512	0.698594	0.80792	0.72623	-1.00919	-0.704506	-0.782856	-0.867151	-0.25268	0.308524
Cit.10716.1.S1_at	Csi.5273	-0.143034	0.503121	-0.391981	-0.544576	0.157235	0.248303	0.0661666	0.637712	0.033216	0.351447	0.144459	0.732571	0.450923	0.946718	1.06205	0.558932	1.14467	0.896364	-1.06372	-0.671743	-0.833016	-0.899182	-0.369464	0.175112
Cit.10720.1.S1_at	---	0.0593839	0.195644	-0.0177603	0.00206794	0.0559536	0.249523	-0.137616	0.829918	0.218466	0.967403	0.997752	0.893044	0.228172	0.752859	0.638129	0.442485	0.645111	0.395589	-0.335157	-0.317397	-0.229561	-0.0919457	-0.572592	-0.57466
Cit.10720.1.S1_s_at	---	0.022538	0.21246	-0.0604487	-0.083714	0.059934	0.210581	-0.0907131	0.968003	0.338604	0.909527	0.919259	0.926483	0.497451	0.910495	0.623027	0.410568	0.472734	0.262153	-0.402359	-0.341911	-0.190231	-0.0995175	-0.409089	-0.325375
Cit.10722.1.S1_s_at	Csi.4439	0.0946871	-0.0949746	0.24628	0.135625	-0.117269	-0.590304	0.355767	0.69177	0.621701	0.427063	0.784438	0.725555	0.00627577	0.212295	-0.0397496	0.055225	-0.292577	0.297727	0.0213777	-0.224903	0.123196	-0.232571	0.21395	0.0783248
Cit.10724.1.S1_at	Csi.4439	0.0245294	-0.330961	0.303744	0.101548	-0.11994	-0.371206	0.131327	0.958904	0.0735924	0.362889	0.871548	0.744967	0.114539	0.818026	-0.323032	0.00792841	-0.14472	0.226486	0.142839	-0.160905	0.0264995	-0.104827	0.21564	0.114092
Cit.10725.1.S1_at	---	0.0937439	0.138351	-0.0219852	0.167707	0.104854	0.0022932	0.207415	0.704769	0.45535	0.962529	0.709715	0.768765	0.995573	0.609468	0.0149609	-0.12339	-0.0818143	-0.0841075	0.026615	0.0486002	0.147525	-0.0598898	0.139603	-0.0281033
Cit.10725.1.S1_s_at	Csi.6650	0.0211599	0.189218	-0.195894	0.070797	-0.131034	0.149289	-0.411358	0.943604	0.138018	0.390932	0.86999	0.519401	0.40069	0.0216453	0.194345	0.00512687	-0.11077	-0.260059	0.0376006	0.233494	0.0273852	0.438743	-0.247534	-0.318331
Cit.10727.1.S1_at	---	0.0966766	0.680859	-0.566378	0.178478	-0.0407203	0.56794	-0.649381	0.8128	0.00736295	0.238454	0.808401	0.960177	0.0634325	0.0697327	0.581288	-0.0995708	7.40381e-05	-0.567866	-0.0202305	0.546148	0.0729686	0.722349	-0.528341	-0.70682
Cit.10729.1.S1_s_at	Csi.6650	-0.0335019	0.35933	-0.546998	0.0861472	-0.246511	-0.0131096	-0.479912	0.975079	0.411301	0.475698	0.959446	0.776295	0.989246	0.625944	0.305793	-0.0535369	-0.348364	-0.335254	-0.0597391	0.487259	0.131352	0.611264	-0.326314	-0.412461
Cit.10730.1.S1_at	Csi.1286	0.0569323	0.294626	-0.125278	0.00317415	0.0691755	0.167203	-0.0288515	0.850025	0.0735993	0.706398	0.997478	0.863579	0.477519	0.969736	0.326173	0.0315471	0.013185	-0.154017	-0.169067	-0.0437887	-0.148484	-0.119633	0.133629	0.130455
Cit.10730.1.S1_s_at	Csi.1286	0.144191	0.508069	-0.139368	0.0682418	0.0719307	0.300056	-0.156194	0.621046	0.027912	0.769981	0.941251	0.911258	0.332736	0.823873	0.293817	-0.214252	-0.0363274	-0.336383	-0.292853	-0.153484	0.0377969	0.193991	0.287968	0.219726
Cit.10732.1.S1_at	---	-0.343087	-1.21075	0.059188	0.111903	-0.00196873	-0.0954819	0.0915444	0.177021	0.000384167	0.940442	0.921762	0.998296	0.868316	0.940813	-1.43928	-0.228528	0.283	0.378482	0.418789	0.359601	0.362943	0.271398	-0.147252	-0.259155
Cit.10732.1.S1_s_at	---	-0.378757	-1.40216	0.0930538	0.161358	-0.0806362	-0.249447	0.088174	0.129279	0.000116999	0.898262	0.876691	0.930809	0.584939	0.945095	-1.71549	-0.313332	0.231291	0.480737	0.397196	0.304142	0.310115	0.221941	0.122381	-0.0389776
Cit.10733.1.S1_at	---	0.0161287	0.0967352	0.115928	-0.163788	0.0986315	0.0471763	0.150087	0.979447	0.714535	0.815212	0.814652	0.856318	0.921815	0.83377	-0.0701407	-0.166876	0.0716331	0.0244567	0.028907	-0.0870209	0.115437	-0.0346497	-0.0227674	0.141021
Cit.10734.1.S1_s_at	Csi.5814	-0.0228499	-0.109727	0.0361069	0.00437798	0.0212408	-0.0613922	0.103874	0.933006	0.385353	0.900881	0.995102	0.959162	0.766143	0.758705	-0.0940232	0.0157039	0.0714133	0.132806	0.0208291	-0.0152778	-0.0567082	-0.160582	0.0451087	0.0407308
Cit.10737.1.S1_s_at	Csi.17065 /// Csi.4917	0.12581	0.840893	-0.0880117	-0.371638	0.927175	1.72055	0.133802	0.924694	0.173488	0.957647	0.856204	0.223381	0.0267499	0.961996	2.0665	1.2256	1.14736	-0.57319	-0.962183	-0.874172	-0.980421	-1.11422	-0.153454	0.218184
Cit.10741.1.S1_s_at	Csi.6319	-0.0715083	-0.810954	0.195448	0.398815	0.0421562	0.0303683	0.0539442	0.848058	0.000503325	0.623259	0.264166	0.950881	0.946075	0.950644	-1.38118	-0.570227	0.828804	0.798436	-0.0851146	-0.280562	1.17894	1.125	-0.607643	-1.00646
Cit.10743.1.S1_s_at	Csi.17126	-0.0161187	-0.0784186	0.028382	0.00119185	-0.133877	-0.201985	-0.0657678	0.979447	0.77351	0.963442	0.998626	0.781037	0.549036	0.945748	-0.105053	-0.0266339	-0.0425516	0.159434	-0.143854	-0.172236	-0.432987	-0.36722	0.566146	0.564955
Cit.10745.1.S1_at	---	-0.226993	-0.346695	-0.188087	-0.153076	-0.105197	-0.0437699	-0.166624	0.0615367	0.0272239	0.516558	0.699526	0.727849	0.886594	0.664433	-0.1954	0.151295	-0.0649411	-0.0211712	-0.122761	0.0653266	-0.0529734	0.113651	-0.013051	0.140025
Cit.10748.1.S1_s_at	Csi.5264	0.0263377	0.146013	0.0730649	-0.139267	0.0270727	0.00721665	0.0469288	0.923512	0.255568	0.787494	0.648788	0.947974	0.980342	0.923964	0.0377453	-0.108268	0.0936326	0.086416	-0.0778374	-0.150902	-0.0646088	-0.111538	0.0780466	0.217313
Cit.10749.1.S1_at	Csi.5019	-0.189	-0.248996	0.0413264	-0.365057	0.167652	0.136168	0.199137	0.868457	0.721777	0.980517	0.853735	0.926258	0.913504	0.934764	0.508167	0.757163	0.210799	0.0746313	-0.179272	-0.220598	-0.330379	-0.529515	-0.328027	0.0370306
Cit.10749.1.S1_s_at	Csi.5019	-0.357603	-1.37676	0.165441	0.127669	0.0867411	-0.193931	0.367413	0.300602	0.000872714	0.840221	0.92961	0.942236	0.754401	0.699867	-1.62265	-0.245898	0.98725	1.18118	0.355561	0.19012	0.794384	0.426971	-0.969625	-1.09729
Cit.1075.1.S1_x_at	---	-0.0494753	0.0887236	-0.130196	-0.108453	0.0573281	-0.00568502	0.120341	0.851064	0.578363	0.643906	0.800184	0.872572	0.986748	0.767577	0.0941718	0.0054482	0.228317	0.234002	-0.263643	-0.133447	-0.0616773	-0.182018	-0.014803	0.0936501
Cit.10750.1.S1_at	Csi.5019	-0.442523	-1.08623	-0.0628117	-0.191939	0.337469	-0.00770885	0.682648	0.0450506	0.000745053	0.933409	0.833268	0.416664	0.990449	0.122509	-0.991821	0.0944082	0.992371	1.00008	0.270989	0.333801	0.609753	-0.0728949	-1.21431	-1.02237
Cit.10752.1.S1_s_at	Csi.11341 /// Csi.4287	-0.00380941	-0.0976703	0.00380528	0.0823213	0.00213873	-0.0410623	0.0453398	0.992557	0.556619	0.992944	0.87271	0.996974	0.892349	0.943137	0.0103362	0.108007	-0.0669991	-0.0259368	0.0391362	0.035331	-0.150332	-0.195672	0.164226	0.0819044
Cit.10753.1.S1_at	Csi.4287	0.0184071	0.136602	-0.0903013	0.00947806	-0.0364709	-0.00700341	-0.0659384	0.96263	0.392075	0.780297	0.991975	0.941727	0.984168	0.906731	0.00404396	-0.132558	0.123919	0.130922	-0.11528	-0.0249785	-0.0620628	0.00387567	0.0407987	0.0313206
Cit.10754.1.S1_x_at	Csi.4287	-0.0449759	-0.0335532	-0.03654	-0.0661973	0.0550986	0.00424123	0.105956	0.905569	0.886104	0.940772	0.925762	0.918802	0.992066	0.863844	0.0601468	0.0937	0.112	0.107759	-0.0021496	0.0343904	-0.19473	-0.300686	0.0116866	0.077884
Cit.10758.1.S1_at	Csi.1524	0.0195695	0.245524	-0.059652	-0.12657	0.0186429	0.0185633	0.0187225	0.953327	0.064039	0.839557	0.712885	0.968498	0.949118	0.974521	0.177247	-0.0682766	0.208194	0.189631	-0.0419555	0.0176965	-0.0359349	-0.0546574	-0.259258	-0.132687
Cit.10759.1.S1_at	---	0.0264331	0.274544	-0.0452514	-0.149192	0.155747	-0.106772	0.418266	0.96451	0.227055	0.940139	0.836529	0.720501	0.784992	0.29615	0.0870086	-0.187535	0.238155	0.344927	0.121048	0.166299	0.0858503	-0.332416	-0.336265	-0.187073
Cit.10760.1.S1_s_at	Csi.1524	0.0251304	0.280276	-0.0309103	-0.173213	-0.0479542	-0.125898	0.0299895	0.948457	0.079014	0.942465	0.655591	0.919173	0.602966	0.966918	0.0805899	-0.199686	-0.114264	0.0116338	0.0668318	0.097742	0.0997924	0.069803	-0.142828	0.0303855
Cit.10766.1.S1_at	Csi.655	-0.11506	-0.230869	0.0275391	-0.145335	-0.0251633	0.0582417	-0.108568	0.740159	0.331948	0.964681	0.848399	0.97567	0.900892	0.894896	0.13262	0.363489	-0.096571	-0.154813	-0.0377138	-0.0652529	-0.126494	-0.0179258	-0.071337	0.0739985
Cit.10769.1.S1_s_at	Csi.5529	0.132946	0.304462	-0.147299	0.245704	-0.00551016	0.196027	-0.207047	0.433497	0.0615587	0.643409	0.452607	0.994121	0.380944	0.568541	0.480235	0.175773	-0.220607	-0.416634	0.124079	0.271378	-0.0632589	0.143789	-0.124524	-0.370228
Cit.1077.1.S1_s_at	---	0.0206807	1.06315	-0.130794	-0.86969	0.671926	1.10343	0.240424	0.989126	0.0684656	0.931496	0.459923	0.433148	0.138057	0.912774	2.20958	1.14642	2.0122	0.908771	-1.57849	-1.44769	-0.731288	-0.971712	-1.20874	-0.339049
Cit.10770.1.S1_s_at	Csi.5145	0.406356	0.931898	0.303634	-0.00415104	0.393613	0.433441	0.353786	0.0245968	0.00055201	0.491087	0.997522	0.149304	0.154451	0.455152	1.03705	0.105156	0.604371	0.170931	0.205761	-0.0978725	0.347801	-0.00598576	-1.18568	-1.18153
Cit.10774.1.S1_s_at	Csi.5024	0.0120775	0.376514	-0.225855	-0.114061	0.202872	0.322177	0.0835666	0.984272	0.111347	0.6238	0.892438	0.626098	0.315654	0.929544	0.58618	0.209665	0.369977	0.0477995	-0.159654	0.0662016	-0.0875536	-0.17112	-0.487778	-0.373717
Cit.10776.1.S1_at	---	0.114271	0.389366	0.0276781	-0.0707682	-0.0287305	-0.199882	0.142421	0.842689	0.225794	0.975132	0.955954	0.98042	0.695816	0.902404	0.309491	-0.0798751	-0.0376471	0.162234	-0.41628	-0.443958	0.173508	0.0310869	0.115337	0.186105
Cit.10778.1.S1_at	---	0.00584507	0.289755	-0.0794943	-0.192549	0.146496	0.271865	0.0211277	0.984091	0.0132453	0.728963	0.369211	0.340351	0.0575634	0.967081	0.0369008	-0.252855	0.263218	-0.00864679	-0.143151	-0.0636569	0.252068	0.23094	-0.253683	-0.0611343
Cit.10780.1.S1_s_at	Csi.3540	0.0490933	0.380195	-0.470832	0.239405	-0.0102335	0.348165	-0.368632	0.934535	0.149741	0.331416	0.734635	0.993488	0.333681	0.504125	0.581107	0.200913	-0.0984524	-0.446618	0.0164242	0.487256	0.247371	0.616003	-0.682299	-0.921705
Cit.10782.1.S1_s_at	Csi.3886	0.04043	0.23281	-0.176284	0.0659893	0.0219261	0.0739622	-0.03011	0.934054	0.290125	0.680624	0.93992	0.977553	0.857496	0.975048	0.149737	-0.0830734	-0.174161	-0.248123	0.11508	0.291365	0.194733	0.224843	-0.202206	-0.268195
Cit.10784.1.S1_s_at	Csi.5418	0.0488027	0.074292	0.0933631	-0.0197682	-0.0597071	-0.149974	0.0305597	0.845223	0.633402	0.738999	0.975055	0.856722	0.439721	0.961104	-0.17666	-0.250952	-0.211333	-0.0613596	-0.0365758	-0.129939	-0.131878	-0.162438	0.570684	0.590452
Cit.10785.1.S1_at	Csi.5418	-0.0275837	-0.102098	-0.0229808	0.0414914	-0.0480277	-0.087088	-0.00896742	0.948488	0.602569	0.961104	0.953986	0.928641	0.773076	0.99176	-0.265772	-0.163674	-0.1215	-0.034412	-0.0895285	-0.0665478	-0.275977	-0.26701	0.662957	0.621465
Cit.10786.1.S1_s_at	Csi.6701	0.156157	0.375704	0.10602	-0.00852107	0.0175075	0.0905567	-0.0555416	0.376506	0.0349874	0.774382	0.993902	0.977996	0.762115	0.93897	0.113751	-0.261953	0.0496428	-0.0409139	-0.131206	-0.237226	-0.0887906	-0.0332489	0.310711	0.319233
Cit.10793.1.S1_at	Csi.5573	0.0235117	-0.0129081	0.0616406	0.0225151	-0.0253213	0.0309682	-0.0816108	0.949799	0.95076	0.860564	0.97366	0.961104	0.924081	0.878954	0.0128204	0.0257284	-0.0541663	-0.0851345	-0.0296721	-0.0913127	0.0530677	0.134679	0.0282528	0.00573769
Cit.10794.1.S1_at	---	-0.0698217	0.0605048	-0.185098	-0.086988	0.0474045	-0.080442	0.175251	0.88789	0.840338	0.70689	0.92675	0.954298	0.864603	0.814323	-0.10745	-0.167955	0.153496	0.233938	-0.129808	0.0552893	0.137757	-0.0374934	-0.112381	-0.0253935
Cit.10795.1.S1_s_at	Csi.5564	0.0195171	0.00288071	0.0332282	0.0230337	-0.0751771	-0.123476	-0.0268785	0.956253	0.987813	0.926254	0.967606	0.806955	0.544426	0.965498	-0.0401257	-0.0430064	-0.205873	-0.082397	-0.129474	-0.162703	-0.209305	-0.182427	0.539172	0.516138
Cit.10798.1.S1_at	Csi.5564	0.243517	0.659369	-0.0418511	0.120411	0.214073	0.0625	0.365645	0.401974	0.0233898	0.956466	0.908164	0.682125	0.916453	0.565615	0.42242	-0.23695	0.26919	0.20669	-0.0437955	-0.00194443	0.267897	-0.0977486	-0.332673	-0.453085
Cit.10799.1.S1_s_at	Csi.5564	0.0833071	0.461975	-0.324104	0.114574	-0.42234	-0.532236	-0.312444	0.914892	0.212973	0.654116	0.939188	0.435961	0.279935	0.762315	0.194183	-0.267793	-0.882362	-0.350125	-0.115224	0.20888	-0.149331	0.163113	0.656616	0.542042
Cit.108.1.S1_x_at	Csi.1292	-0.049386	0.10408	-0.138077	-0.115658	0.0436053	0.174254	-0.087043	0.780326	0.361931	0.502108	0.670488	0.874156	0.227486	0.785321	0.177873	0.0737926	0.143907	-0.0303466	-0.0471864	0.0908905	-0.0648402	0.0222029	-0.240975	-0.125317
Cit.10800.1.S1_at	---	-0.0561196	-0.0882227	-0.0265963	-0.0552403	0.0443929	0.00595042	0.0828354	0.885452	0.693714	0.959271	0.943667	0.94284	0.989741	0.908373	-0.162148	-0.0739253	0.0974124	0.091462	-0.0867016	-0.0601053	-0.0210924	-0.103928	0.131893	0.187133
Cit.10804.1.S1_s_at	Csi.4501	-0.0846171	-0.615044	0.249052	0.109577	0.0141287	-0.170055	0.198313	0.750455	0.00142391	0.43161	0.848977	0.983818	0.499155	0.632942	-0.853879	-0.238835	-0.0730484	0.0970071	0.193776	-0.0552752	0.171176	-0.0271366	0.447896	0.338319
Cit.10805.1.S1_at	---	-0.0957765	-0.0269503	0.0230312	-0.286313	0.213907	0.227424	0.20039	0.527707	0.871762	0.948483	0.189676	0.170934	0.182591	0.445104	-0.373875	-0.346925	0.187127	-0.0402968	0.120231	0.0971996	0.254649	0.0542594	-0.119341	0.166972
Cit.10807.1.S1_s_at	Csi.4536	-0.00940809	0.127566	-0.0388203	-0.117255	0.110184	0.0623074	0.158061	0.973835	0.235279	0.874664	0.648145	0.513522	0.719656	0.457403	0.256108	0.128542	0.0632816	0.000974187	-0.190195	-0.151375	-0.16741	-0.325471	0.134145	0.2514
Cit.10809.1.S1_at	Csi.2247	-0.147432	-0.290376	-0.0208355	-0.135551	-0.0145899	-0.0331912	0.00401145	0.183651	0.0261012	0.952861	0.66852	0.975006	0.898275	0.995602	0.221315	0.511691	0.720238	0.753429	-0.042837	-0.0220014	0.232816	0.228804	-1.3695	-1.23395
Cit.10810.1.S1_at	Csi.8502	-0.0810673	-0.0641588	-0.235472	0.0539722	0.0142025	0.0104279	0.017977	0.78574	0.76979	0.49229	0.94274	0.984896	0.980477	0.982406	-0.0424015	0.0217573	0.00312116	-0.00730673	-0.239547	-0.00407535	0.0767896	0.0588126	0.0934112	0.039439
Cit.10811.1.S1_s_at	Csi.8502	-0.570535	-0.267275	-0.711749	-0.749869	-0.2654	0.182722	-0.713522	0.0674586	0.536792	0.327289	0.288183	0.734372	0.791734	0.317308	0.0645328	0.331808	0.250942	0.0682195	-1.05398	-0.342228	-0.893322	-0.1798	0.501977	1.25185
Cit.10815.1.S1_at	---	0.154863	0.266573	0.185891	0.0168174	0.0223223	-0.0181056	0.0627503	0.378744	0.12697	0.575225	0.985687	0.971768	0.963759	0.928013	0.0706464	-0.195926	0.0612396	0.0793452	0.185683	-0.000207562	0.00504452	-0.0577058	-0.0656512	-0.0824685
Cit.10815.1.S1_s_at	Csi.3243	0.0239461	0.19208	-0.0606424	-0.0588742	-0.102143	-0.191552	-0.0127338	0.914892	0.0680988	0.787461	0.868185	0.549459	0.155228	0.97912	-0.119756	-0.311836	-0.263637	-0.0720853	-0.189585	-0.128942	0.0187857	0.0315195	0.488331	0.547205
Cit.10816.1.S1_at	---	0.424703	2.00309	-0.914901	0.19879	0.650233	2.45418	-1.15372	0.634576	0.00592628	0.469813	0.943174	0.567595	0.00481218	0.369957	1.08836	-0.91473	-0.495414	-2.9496	1.06796	1.98286	0.729394	1.88311	-1.09658	-1.29537
Cit.10817.1.S1_s_at	---	0.148158	0.241117	0.0739158	0.133932	0.0700613	0.0536951	0.0864276	0.395721	0.15999	0.84643	0.789757	0.867982	0.873186	0.884638	0.180156	-0.0609606	0.35259	0.298895	-0.0722796	-0.146195	0.17176	0.0853325	-0.337683	-0.471615
Cit.10820.1.S1_at	---	0.0351673	0.556118	-0.0996884	-0.349862	0.505512	0.78003	0.230994	0.938875	0.0087228	0.822373	0.357548	0.0123701	0.00248229	0.63143	0.765704	0.209586	0.915289	0.135259	-0.436202	-0.336513	-0.423842	-0.654836	-0.262153	0.0877098
Cit.10823.1.S1_s_at	Csi.7267	-0.3502	-0.352268	-0.24472	-0.464225	-0.0626231	0.0510438	-0.17629	0.0292817	0.0942701	0.537676	0.175707	0.919802	0.905342	0.767577	0.119404	0.471672	0.300346	0.249302	0.132138	0.376859	-0.328932	-0.152642	-0.816186	-0.351961
Cit.10824.1.S1_at	Csi.3908	-0.647826	-1.90464	0.386606	-0.445079	0.0738717	0.213683	-0.0659397	0.0764897	0.000355915	0.67253	0.709419	0.96258	0.790901	0.974469	-0.933155	0.971481	0.877961	0.664278	-0.0831436	-0.469749	-1.08959	-1.02365	0.32024	0.765319
Cit.10825.1.S1_at	Csi.5065	0.0638101	0.114004	0.125147	-0.0457871	0.0342627	-0.0915671	0.160092	0.583291	0.23772	0.478352	0.893235	0.889991	0.508267	0.369957	-0.084608	-0.198612	-0.0286636	0.0629034	0.0262395	-0.0989072	0.0410355	-0.119057	0.176941	0.222728
Cit.10826.1.S1_s_at	---	0.0976044	0.118863	0.206579	-0.0296709	-0.0179818	-0.00734081	-0.0286228	0.685499	0.530666	0.52695	0.967229	0.977553	0.985669	0.970721	0.0249272	-0.0939354	-0.132634	-0.125293	0.196631	-0.0099484	0.0244052	0.053028	0.0165739	0.0462449
Cit.10827.1.S1_s_at	Csi.3339	-0.00823466	0.713224	-0.236914	-0.501264	0.0103644	-0.13229	0.153019	0.993974	0.0905369	0.794495	0.608169	0.995268	0.872514	0.926712	1.65141	0.938187	1.06076	1.19305	-0.413104	-0.17619	0.258068	0.105048	-2.55925	-2.05798
Cit.1083.1.S1_s_at	Csi.3518	-0.436311	0.446543	-1.31607	-0.452632	-0.196803	0.248308	-0.641915	0.234595	0.285954	0.124209	0.647943	0.835821	0.709699	0.41991	1.47214	1.0256	0.904728	0.65642	-0.956515	0.359551	-0.548394	0.0935206	-1.72984	-1.27721
Cit.10832.1.S1_at	---	-0.115554	-0.421011	-0.0575882	0.128436	-0.0796034	-0.104923	-0.0542841	0.717674	0.0570772	0.918012	0.861776	0.888439	0.783766	0.955587	-0.265915	0.155096	-0.315515	-0.210593	0.0342368	0.091825	-0.113807	-0.0595229	0.406316	0.27788
Cit.10833.1.S1_at	---	-0.0690892	-0.00629472	-0.205215	0.00214847	0.0980251	0.132512	0.0635383	0.732658	0.973153	0.401547	0.997522	0.703922	0.499737	0.89627	-0.0506969	-0.0444022	0.135489	0.00297714	-0.252099	-0.0468846	-0.254324	-0.317862	0.414976	0.412827
Cit.10833.1.S1_s_at	---	-0.0508494	-0.0955341	-0.0495875	-0.00896749	-0.0832058	-0.101202	-0.0652097	0.751259	0.383684	0.830451	0.988086	0.661516	0.505075	0.849352	-0.0750063	0.0205278	-0.0449045	0.0562975	-0.0615117	-0.0119242	-0.0702921	-0.00508244	0.0914642	0.100432
Cit.10835.1.S1_s_at	Csi.3962	-0.0381954	0.0525202	0.164883	-0.333147	-0.00153316	-0.045021	0.0419547	0.880356	0.725521	0.48813	0.0977445	0.997216	0.853895	0.935936	-0.0819194	-0.13444	-0.176142	-0.131121	-0.00835963	-0.173243	0.104594	0.0626395	0.102422	0.435569
Cit.10839.1.S1_at	---	0.0062493	0.00904366	0.0717088	-0.0618152	-0.141139	-0.175337	-0.10694	0.990543	0.974012	0.878695	0.940812	0.719713	0.560978	0.881274	-0.127972	-0.137016	0.108883	0.28422	0.0403071	-0.0314017	-0.177712	-0.0707717	0.0248239	0.0866391
Cit.10840.1.S1_at	---	-0.134792	-0.064374	-0.028335	-0.315753	0.0470262	0.0876065	0.00644593	0.46642	0.749988	0.951865	0.313606	0.928308	0.764072	0.994323	-0.195612	-0.131238	0.0566391	-0.0309674	0.0536981	0.0820331	-0.0338795	-0.0403254	-0.0380502	0.277703
Cit.10840.1.S1_s_at	Csi.4747	-0.0592501	-0.0220774	0.0245029	-0.181971	-0.0461163	-0.190825	0.0985926	0.663384	0.860666	0.925001	0.329523	0.845908	0.138756	0.709667	-0.0228476	-0.000770167	-0.284667	-0.0938419	0.0199379	-0.00456498	-0.129741	-0.228334	0.281429	0.4634
Cit.10846.1.S1_s_at	Csi.4511	-0.179908	-0.570625	0.114143	-0.0886943	-0.154776	-0.397414	0.0878625	0.295929	0.00371289	0.765136	0.892438	0.632717	0.0879916	0.891854	-1.03903	-0.468402	-0.405965	-0.00855096	-0.110784	-0.224927	0.24511	0.157248	0.883302	0.971996
Cit.10848.1.S1_s_at	Csi.2937	0.0430654	0.00808649	0.126705	-0.00429017	0.0404649	0.015978	0.0649517	0.888463	0.968787	0.672693	0.995829	0.929901	0.962766	0.907872	-0.0554579	-0.0635444	0.228633	0.212655	-0.196086	-0.322791	-0.185772	-0.250723	0.314398	0.318688
Cit.10849.1.S1_at	Csi.8536	-0.0593714	0.0770088	-0.00271292	-0.254209	0.0276679	0.100439	-0.045103	0.777696	0.598778	0.994099	0.269932	0.949222	0.615741	0.931991	0.069215	-0.00779387	-0.0277865	-0.128225	0.0514402	0.0541531	-0.199766	-0.154663	0.0446087	0.298818
Cit.10850.1.S1_s_at	Csi.8536	0.00479626	0.0681301	0.0636078	-0.117204	0.0173947	0.0306586	0.00413074	0.987799	0.617631	0.811108	0.709715	0.967759	0.90131	0.995223	0.0946202	0.02649	0.0156132	-0.0150454	-0.0215702	-0.0851781	-0.180321	-0.184452	0.11632	0.233524
Cit.10854.1.S1_s_at	Csi.4807	-0.13461	-0.39457	0.0208392	-0.0341776	-0.0922922	-0.177626	-0.0069586	0.574791	0.0490963	0.969268	0.966946	0.844011	0.544426	0.995223	-0.60276	-0.20819	-0.0944563	0.0831695	0.560383	0.539543	0.250946	0.257905	-0.410359	-0.376181
Cit.10859.1.S1_s_at	Csi.5572	-0.0208112	0.114231	-0.126664	-0.0506317	-0.000535541	0.0629241	-0.0639952	0.947894	0.408102	0.619422	0.920514	0.998466	0.782756	0.890171	-0.125791	-0.240022	-0.214161	-0.277085	0.0183728	0.145036	0.07263	0.136625	0.216882	0.267513
Cit.10860.1.S1_at	Csi.5368	-0.0526618	0.085278	-0.15952	-0.0853396	0.0452229	0.207007	-0.116561	0.916679	0.760573	0.741048	0.926088	0.955249	0.554427	0.888646	0.122496	0.0372177	-0.0705363	-0.277543	0.168298	0.327818	0.0653209	0.181882	-0.320146	-0.234807
Cit.10861.1.S1_at	---	-0.0045264	-0.020348	-0.138394	0.145026	0.0269227	-0.0524727	0.106318	0.992869	0.939311	0.731817	0.812351	0.970489	0.89593	0.877843	-0.0239297	-0.00358168	0.000227232	0.0526999	0.0312337	0.169628	0.0173435	-0.0889746	-0.00481019	-0.149836
Cit.10862.1.S1_s_at	Csi.5368	-0.092709	-0.0371576	-0.137034	-0.106745	-0.112431	-0.0346705	-0.190192	0.661076	0.848545	0.656607	0.83119	0.70606	0.915905	0.60115	-0.189344	-0.152186	-0.265342	-0.230672	0.130062	0.267096	0.0960425	0.286235	-0.024318	0.0824266
Cit.10864.1.S1_s_at	Csi.3944	-0.26833	1.03754	-0.557789	-1.29287	0.526681	0.701641	0.35172	0.809287	0.115797	0.670932	0.26184	0.658983	0.453119	0.878995	2.26851	1.23097	1.42241	0.720772	-1.44815	-0.890357	-0.758741	-1.11046	-1.36392	-0.071043
Cit.10865.1.S1_at	Csi.5429	-0.0469002	-0.139457	0.199056	-0.201721	0.0510886	-0.00496744	0.107145	0.913145	0.526329	0.611172	0.696699	0.936243	0.991301	0.879553	-0.559158	-0.419701	0.4462	0.451168	0.082492	-0.116564	0.302487	0.195343	-0.291994	-0.0902733
Cit.10866.1.S1_s_at	Csi.5429	-0.070343	-0.216385	0.227199	-0.223974	0.0269396	0.0575192	-0.00363991	0.809636	0.218892	0.481919	0.564671	0.964042	0.864505	0.996444	-0.762556	-0.546171	0.500243	0.442724	0.0971793	-0.130019	0.479806	0.483446	-0.394313	-0.170338
Cit.10869.1.S1_s_at	Csi.3764	-0.047027	-0.0735831	0.108519	-0.177442	-0.0212719	-0.112658	0.0701147	0.73289	0.455501	0.534508	0.278546	0.94245	0.376344	0.798361	-0.275819	-0.202236	-0.26962	-0.156961	0.254633	0.146114	0.0664201	-0.00369456	0.13186	0.309303
Cit.1087.1.S1_s_at	Csi.150	-0.02782	-0.0863159	0.0203965	-0.0183836	-0.0807773	-0.0953353	-0.0662193	0.920823	0.547099	0.954322	0.97557	0.759298	0.636047	0.883971	0.0490164	0.135332	-0.0264163	0.068919	-0.114354	-0.13475	-0.344863	-0.278644	0.313688	0.332072
Cit.10870.1.S1_at	---	-0.098885	-0.144912	-0.0826284	-0.0721108	0.182977	0.198358	0.167596	0.711616	0.466807	0.842217	0.919647	0.546045	0.451531	0.74234	-0.0389265	0.105986	0.321137	0.122779	-0.160725	-0.0780964	-0.00839746	-0.175994	-0.079937	-0.00782616
Cit.10871.1.S1_s_at	Csi.3794	-0.0510373	-0.282983	0.19225	-0.063926	0.150157	-0.0782113	0.378525	0.911194	0.193452	0.650943	0.941815	0.719062	0.848573	0.338727	0.201507	0.48449	0.678582	0.756793	-0.387296	-0.579546	-0.224373	-0.602898	-0.195593	-0.131667
Cit.10873.1.S1_s_at	Csi.1465	0.235222	0.994413	-0.185198	-0.0964224	-0.204682	-0.599625	0.19026	0.352182	0.000632389	0.721466	0.922516	0.658926	0.0649163	0.806249	-0.75687	-1.75128	-0.763351	-0.163726	0.201975	0.387172	0.738493	0.548232	0.731467	0.82789
Cit.10876.1.S1_s_at	Csi.9969	-0.171709	-0.579273	0.0697035	-0.0107622	0.104491	-0.113524	0.322507	0.678029	0.0562448	0.92978	0.995102	0.896777	0.839994	0.668939	-0.274711	0.304562	-0.583388	-0.469863	0.0456167	-0.0240868	-0.485789	-0.808296	1.1426	1.15336
Cit.10879.1.S1_s_at	Csi.1752	-0.12391	-0.626131	0.127903	0.122742	-0.0535935	-0.267291	0.160104	0.710445	0.00972331	0.799255	0.876729	0.94237	0.407985	0.82311	-0.504169	0.121962	0.154303	0.421594	0.163573	0.0356702	0.0275398	-0.132565	-0.082583	-0.205325
Cit.1088.1.S1_s_at	Csi.4572	0.0718407	0.016118	0.148803	0.052778	-0.179575	-0.427012	0.0678624	0.776786	0.939689	0.629545	0.93345	0.447903	0.0335967	0.90812	-0.265337	-0.281455	-0.620754	-0.193742	0.507051	0.358248	0.249122	0.181259	0.0591933	0.00641525
Cit.10884.1.S1_s_at	Csi.5578	0.0177662	0.021334	0.0189031	0.0135999	-0.0594293	-0.0801335	-0.0387251	0.946737	0.879901	0.949747	0.980707	0.811917	0.64237	0.930765	-0.020335	-0.041669	-0.233698	-0.153564	0.0700727	0.0511696	-0.0525705	-0.0138454	0.20402	0.19042
Cit.10885.1.S1_at	Csi.5578	-0.0657011	0.163703	-0.271834	-0.0909637	0.174465	0.196215	0.152715	0.843617	0.397065	0.416423	0.888748	0.566166	0.451936	0.7731	0.0525176	-0.111186	0.0317554	-0.16446	-0.198096	0.0737373	-0.117031	-0.269747	0.305773	0.396737
Cit.10886.1.S1_at	Csi.3789	-0.359252	-0.665244	0.285719	-0.709118	-0.0417706	0.018139	-0.10168	0.0393851	0.00546821	0.498693	0.0323469	0.956538	0.971536	0.901416	-0.647765	0.0174784	1.32248	1.30435	-1.18489	-1.47061	0.601314	0.702994	-0.677235	0.0318829
Cit.10886.1.S1_s_at	Csi.3789	-0.431482	-0.84783	0.237554	-0.697244	-0.000570423	-0.0236018	0.0224609	0.00215888	0.000152172	0.498663	0.0100817	0.998908	0.95541	0.979246	-0.705749	0.142081	1.17502	1.19862	-0.981826	-1.21938	0.533768	0.511307	-0.675542	0.0217027
Cit.10890.1.S1_s_at	Csi.5269	0.0883016	-0.00347352	0.127402	0.143652	0.0129982	-0.136743	0.16274	0.723162	0.988053	0.711658	0.762663	0.985094	0.595537	0.719556	-0.382829	-0.379355	0.0967307	0.233474	-0.187105	-0.314506	0.123492	-0.0392478	0.496499	0.352847
Cit.10891.1.S1_at	Csi.5269	0.0510455	0.080206	0.154464	-0.0799869	0.00317022	-0.100594	0.106934	0.87107	0.669291	0.6292	0.890217	0.996585	0.705003	0.835778	-0.0369229	-0.117129	0.328884	0.429478	-0.325919	-0.480384	-0.270907	-0.377842	0.385377	0.465364
Cit.10894.1.S1_s_at	Csi.2469 /// Csi.4567	-0.172186	-0.476006	0.0111209	-0.0568899	-0.444385	-0.4283	-0.460471	0.715044	0.144496	0.989903	0.966649	0.311963	0.336515	0.499414	0.676372	1.15238	-3.20878	-2.78048	1.72975	1.71863	-1.91202	-1.45154	2.00939	2.06628
Cit.10894.1.S1_x_at	Csi.4567	-0.189297	-0.489658	0.17883	-0.2628	-0.0404363	-0.296288	0.215416	0.794194	0.280002	0.860539	0.858909	0.98042	0.676421	0.890972	-0.0606608	0.428997	-1.68707	-1.39078	1.04238	0.863547	-1.10188	-1.31729	1.47998	1.74278
Cit.10895.1.S1_at	Csi.2469	0.0165444	0.0206499	-0.108196	0.137681	0.0773325	-0.0364172	0.191082	0.974996	0.937886	0.800889	0.825476	0.876505	0.929991	0.71397	-0.114027	-0.134677	0.0691631	0.10558	0.0485649	0.156761	-0.00170042	-0.192782	0.100399	-0.0372816
Cit.10897.1.S1_at	Csi.251	-0.190545	-0.0750715	-0.356418	-0.145919	-0.0678713	0.276588	-0.412331	0.852746	0.919531	0.758052	0.949093	0.973569	0.773944	0.807369	-0.307885	-0.232813	-0.112417	-0.389005	0.0261711	0.382589	0.257294	0.669625	-0.219739	-0.0738198
Cit.10897.1.S1_s_at	Csi.251	0.185921	0.437828	0.0534722	0.0720954	0.171654	0.226895	0.116412	0.111362	0.0043411	0.873042	0.885987	0.411373	0.230449	0.77988	0.473474	0.0356459	-0.121278	-0.348173	-0.136151	-0.189624	-0.390375	-0.506787	0.627682	0.555587
Cit.10898.1.S1_at	---	-0.00390671	0.0267547	-0.0731455	0.0345523	-0.0570815	0.0169657	-0.131129	0.993172	0.908154	0.855566	0.961774	0.909601	0.966629	0.807106	-0.084316	-0.111071	0.0403081	0.0233424	-0.103903	-0.0307575	0.00138328	0.132512	0.0835268	0.0489746
Cit.109.1.S1_x_at	Csi.9235	-0.0329975	-0.250003	-0.11249	0.2625	-0.156818	-0.248166	-0.0654702	0.956765	0.298589	0.828034	0.640898	0.734862	0.456051	0.948087	-0.182328	0.0676742	0.115898	0.364064	-0.394321	-0.281831	-0.133163	-0.067693	0.387101	0.124601
Cit.10900.1.S1_s_at	Csi.4394	0.042433	0.0594777	0.0404584	0.0286489	0.0220532	0.0220382	0.0220682	0.900787	0.762665	0.925001	0.966822	0.970962	0.952457	0.976557	0.00331081	-0.0561669	0.366368	0.34433	0.156504	0.116046	0.480773	0.458705	-0.92061	-0.949259
Cit.10901.1.S1_at	Csi.4394	0.0308621	-0.114926	0.0945867	0.113861	0.0811068	0.0395071	0.122706	0.915419	0.428058	0.734443	0.767797	0.777134	0.884493	0.74478	-0.168453	-0.0535267	0.457374	0.417867	0.0976967	0.00311007	0.588608	0.465902	-0.847358	-0.961219
Cit.10904.1.S1_s_at	Csi.3887	-0.0145735	0.229857	-0.275556	0.00153717	-0.0178227	-0.0633229	0.0276775	0.975075	0.20365	0.38965	0.998526	0.977996	0.852931	0.972578	0.371521	0.141664	0.308864	0.372187	-0.133797	0.141758	0.106807	0.0791292	-0.693298	-0.694835
Cit.10905.1.S1_at	Csi.3887	-0.0401186	0.325715	-0.444343	-0.00294322	-0.00629457	0.168066	-0.180655	0.93622	0.142286	0.284373	0.997752	0.995268	0.621168	0.778673	0.430859	0.105143	0.409743	0.241677	-0.244041	0.200302	0.040147	0.220802	-0.703788	-0.700844
Cit.10906.1.S1_at	---	0.274498	0.136457	0.153078	0.542278	0.219208	0.0529957	0.385421	0.0523306	0.485105	0.67121	0.0459168	0.401867	0.883381	0.198621	0.222118	0.0856603	0.363099	0.310104	-0.152259	-0.305336	0.587043	0.201622	-0.384886	-0.927164
Cit.10906.1.S1_s_at	---	0.0426221	-0.100836	0.0843142	0.14568	-0.0879963	-0.176605	0.000612922	0.906223	0.60414	0.82479	0.764322	0.824424	0.477612	0.999454	-0.403524	-0.302688	0.0768058	0.253411	-0.0507887	-0.135103	0.568166	0.567553	-0.214076	-0.359756
Cit.10907.1.S1_at	Csi.4152	-0.11203	0.414318	-0.659819	-0.0939834	0.0341004	0.591922	-0.523721	0.831049	0.165055	0.256785	0.93885	0.97481	0.118582	0.334961	0.316909	-0.0974091	0.146888	-0.445034	-0.160485	0.499333	0.314995	0.838716	-0.753948	-0.659964
Cit.10908.1.S1_at	---	-0.0890775	0.123984	-0.536234	0.142318	-0.125615	-0.0140728	-0.237158	0.835245	0.650909	0.255995	0.858856	0.818651	0.980237	0.70497	-0.0418247	-0.165809	-0.0188651	-0.00479232	-0.0631845	0.473049	0.304805	0.541963	-0.441512	-0.58383
Cit.10908.1.S1_s_at	Csi.4152	-0.0699444	0.344254	-0.566423	0.0102166	-0.00569367	0.505312	-0.516699	0.902834	0.22346	0.280201	0.995102	0.996276	0.160398	0.301481	0.158104	-0.18615	0.0826566	-0.422655	0.0352884	0.601712	0.378231	0.89493	-0.76595	-0.776166
Cit.10909.1.S1_at	Csi.6314	-0.15773	-0.522235	-0.0808393	0.125105	-0.0152707	0.17378	-0.204321	0.808351	0.178423	0.937078	0.936624	0.993278	0.799168	0.880771	-0.802327	-0.280091	0.0846134	-0.0891663	-0.320817	-0.239978	-0.417045	-0.212724	1.20132	1.07622
Cit.10910.1.S1_at	Csi.6314	-0.149874	-0.671584	0.146149	0.0712731	-0.190343	-0.135629	-0.245056	0.758825	0.0346475	0.833443	0.955439	0.765261	0.808599	0.789503	-0.965969	-0.294385	-0.045131	0.0904984	-0.447211	-0.59336	-0.349246	-0.10419	1.39013	1.31886
Cit.10912.1.S1_at	Csi.6314	-0.286814	-1.18418	0.30045	0.0145948	-0.0854473	-0.25342	0.0825251	0.27425	0.00033534	0.578407	0.993256	0.919173	0.545403	0.94536	-0.930451	0.253726	-0.248271	0.00514878	-0.431103	-0.731553	-0.276926	-0.359452	1.36674	1.35214
Cit.10912.1.S1_s_at	Csi.6314	-0.265292	-1.05872	0.20556	0.0492479	-0.0420873	-0.191516	0.107341	0.223258	0.000232831	0.672019	0.961129	0.959699	0.606756	0.905226	-1.31829	-0.259563	0.0636169	0.255132	-0.435847	-0.641408	-0.103605	-0.210946	1.35008	1.30083
Cit.10913.1.S1_s_at	Csi.6314 /// Csi.7081	0.112156	-0.120389	0.428376	0.031879	0.160102	0.147262	0.172941	0.74094	0.636704	0.306906	0.975399	0.707997	0.682519	0.793449	-0.588672	-0.468283	0.722035	0.574773	-0.0282534	-0.456629	0.250593	0.0776515	-0.0256677	-0.0575467
Cit.10914.1.S1_s_at	Csi.1816	0.343838	0.542826	0.121009	0.378097	0.126933	-0.194746	0.448612	0.144703	0.0560547	0.847671	0.537017	0.848707	0.662362	0.409513	-0.507349	-1.05018	-0.46934	-0.274594	-0.321272	-0.442281	0.312084	-0.136528	1.63378	1.25568
Cit.10915.1.S1_s_at	---	0.460219	0.609282	0.221325	0.563995	0.329125	0.149168	0.509082	0.146616	0.107556	0.78401	0.463005	0.619706	0.829949	0.532181	-0.215971	-0.825253	-0.371586	-0.520753	-0.0507362	-0.272061	0.136772	-0.37231	1.52795	0.963951
Cit.10916.1.S1_at	---	0.343718	0.437109	0.0740123	0.530448	0.202327	-0.013192	0.417846	0.19335	0.148712	0.924397	0.348347	0.734546	0.985317	0.51136	-0.395029	-0.832138	-0.445241	-0.432049	-0.210248	-0.28426	0.0576781	-0.360168	1.71595	1.1855
Cit.10917.1.S1_at	---	-0.136809	0.119829	-0.247827	-0.286576	-0.0176839	0.104991	-0.140359	0.773502	0.731805	0.676093	0.712236	0.989627	0.854213	0.895626	0.526466	0.406636	0.483373	0.378382	-0.362956	-0.115129	-0.375224	-0.234865	-0.49663	-0.210054
Cit.10919.1.S1_s_at	Csi.6830	-0.296691	-0.653153	-0.304858	0.0589464	-0.297569	-0.311522	-0.283617	0.50178	0.0986475	0.702577	0.972343	0.682002	0.60408	0.815047	-0.62988	0.0232733	-0.543321	-0.231799	0.370097	0.674955	0.519453	0.80307	-0.463451	-0.522397
Cit.10920.1.S1_at	Csi.6830	0.0604504	0.217018	-0.043228	0.00939319	-0.143277	-0.112419	-0.174136	0.838799	0.192789	0.918416	0.992696	0.622649	0.669188	0.679398	0.0922077	-0.12481	-0.0111331	0.101286	0.0228356	0.0660636	0.0231306	0.197266	-0.178727	-0.18812
Cit.10920.1.S1_x_at	Csi.6830	-0.0800161	0.0399435	-0.127398	-0.155019	-0.036605	-0.0213629	-0.0518472	0.732704	0.836112	0.684505	0.702116	0.942236	0.950611	0.935545	0.157822	0.117879	0.0109812	0.0323441	-0.104139	0.0232587	-0.0657918	-0.0139446	-0.156714	-0.0016956
Cit.10921.1.S1_s_at	Csi.6830	-0.279058	-0.858762	0.0731764	-0.0600433	-0.0347073	0.00182484	-0.0712395	0.0089222	5.12697e-06	0.813026	0.908164	0.940315	0.995768	0.885345	-0.737642	0.12112	0.0553473	0.0535225	0.359704	0.286527	0.299597	0.370836	-0.434527	-0.374484
Cit.10923.1.S1_s_at	Csi.4324	0.0278429	0.0965716	0.0266821	-0.0388813	0.0968969	0.147937	0.0458567	0.899344	0.392666	0.923776	0.926069	0.599198	0.310659	0.909864	0.0126994	-0.0838722	0.0439502	-0.103987	0.0162983	-0.0103838	0.0725266	0.02667	-0.00639151	0.0324898
Cit.10925.1.S1_s_at	Csi.3763	-0.0966057	-0.953903	0.415866	0.245293	-0.049048	-0.334876	0.23678	0.817252	0.000617328	0.349515	0.69819	0.952551	0.314653	0.715696	-0.777616	0.176288	0.378566	0.713442	0.73935	0.323484	0.34862	0.11184	-0.88434	-1.12963
Cit.10927.1.S1_s_at	Csi.6435	-0.055807	0.0340253	0.0230352	-0.226172	0.00040711	-0.0972878	0.0981021	0.755697	0.808424	0.941067	0.265708	0.998734	0.575253	0.763617	0.226214	0.192189	0.107506	0.204793	0.322434	0.299399	-0.00182361	-0.0999257	-0.738479	-0.512307
Cit.10930.1.S1_at	---	0.0233236	0.0449307	0.0749876	-0.0492408	0.212863	0.13847	0.287257	0.937138	0.776169	0.791883	0.923445	0.17221	0.460769	0.183792	0.0539677	0.00903704	0.157032	0.0185623	-0.0397906	-0.114778	0.108862	-0.178395	-0.0318692	0.0173716
Cit.10930.1.S1_s_at	Csi.6710	-0.162109	-0.699009	0.148834	0.0589348	0.0517272	-0.00101422	0.104469	0.668318	0.0148115	0.804731	0.958866	0.956071	0.998628	0.922323	-1.00996	-0.310951	0.356941	0.357955	0.107747	-0.0410871	0.216083	0.111614	0.135296	0.0763615
Cit.10931.1.S1_at	Csi.5197	0.00250049	0.0924936	-0.0279637	-0.0569527	0.183506	0.1433	0.223711	0.994593	0.589251	0.946189	0.92399	0.411373	0.522406	0.473986	0.132229	0.0397358	0.2518	0.1085	-0.122367	-0.0944034	-0.00208607	-0.225797	-0.0722823	-0.0153297
Cit.10931.1.S1_s_at	Csi.5197	0.0128714	0.0628119	0.123061	-0.146869	0.0130819	0.00588232	0.0202815	0.96242	0.592431	0.535633	0.507828	0.972716	0.980648	0.965895	-0.121877	-0.184688	-0.00678892	-0.0126712	-0.0587387	-0.1818	0.197774	0.177492	0.0222143	0.169083
Cit.10937.1.S1_s_at	Csi.139	-0.112044	-0.446689	0.238694	-0.131531	-0.0973885	-0.214331	0.0195542	0.668395	0.0229928	0.509152	0.830243	0.824424	0.427188	0.981892	-0.608342	-0.161654	0.292087	0.506418	-0.583246	-0.82194	0.49343	0.473876	0.13892	0.270451
Cit.1094.1.S1_s_at	Csi.4105	0.159696	0.209722	0.156819	0.117386	-0.0244171	-0.156986	0.108152	0.0399587	0.0398581	0.383916	0.619314	0.941417	0.23703	0.667385	0.17807	-0.0316522	-0.33191	-0.174924	0.0876374	-0.0691821	0.0365666	-0.0715855	0.247183	0.129797
Cit.10941.1.S1_at	Csi.7611	0.0311494	-0.00233775	-0.0257655	0.122496	0.0667435	-0.290192	0.423679	0.973821	0.995962	0.978652	0.928302	0.955015	0.579402	0.598521	-0.0868165	-0.0844787	0.188705	0.478897	0.0549688	0.0807344	-0.0983532	-0.522032	0.0554351	-0.0670605
Cit.10942.1.S1_s_at	Csi.4303	0.0102352	0.596019	-0.610418	0.0454151	0.0118421	0.726058	-0.702373	0.990543	0.0695331	0.31744	0.976304	0.993811	0.0799108	0.191238	0.741435	0.145416	0.18496	-0.541097	-0.251552	0.358866	0.284785	0.987159	-0.932279	-0.977694
Cit.10944.1.S1_s_at	Csi.2112	0.0232906	0.373578	-0.0218153	-0.281185	0.0884412	0.267194	-0.0903115	0.960206	0.0402561	0.964184	0.430302	0.830236	0.265363	0.885144	0.242091	-0.131486	0.2768	0.00960617	-0.222772	-0.200957	-0.0817009	0.00861064	-0.0906881	0.190497
Cit.10947.1.S1_s_at	Csi.4364	0.07876	0.190578	0.0366052	0.0114838	-0.0174052	0.0806312	-0.115442	0.801579	0.329017	0.942519	0.992204	0.980193	0.81163	0.851505	0.144113	-0.0464645	-0.0157281	-0.0963593	-0.130785	-0.16739	-0.218381	-0.102939	0.322709	0.311225
Cit.10948.1.S1_at	Csi.4364	0.0605326	0.451829	-0.208623	-0.0597734	0.16221	0.599948	-0.275527	0.908883	0.0712454	0.673585	0.95384	0.744968	0.0585005	0.653444	0.484163	0.0323348	0.232248	-0.3677	-0.199361	0.0092618	-0.378987	-0.10346	0.115863	0.175637
Cit.10950.1.S1_s_at	Csi.4453	-0.0209226	-0.0500227	0.028355	-0.0417341	-0.0706174	-0.12663	-0.0146045	0.929558	0.68482	0.916594	0.918943	0.739787	0.39263	0.975936	-0.487857	-0.437835	-0.00716856	0.119462	0.153592	0.125237	0.181643	0.196248	0.0574721	0.0992062
Cit.10952.1.S1_s_at	Csi.6549	-0.0904238	-0.167309	0.0465477	-0.15325	-0.0706473	-0.20549	0.0641958	0.525912	0.181425	0.872572	0.587279	0.793494	0.204841	0.882997	-0.552198	-0.384888	-0.0520142	0.153476	0.0799091	0.0333614	0.0914462	0.0272504	0.225203	0.378453
Cit.10953.1.S1_at	Csi.6549	-0.0613012	-0.0311913	0.00780845	-0.162379	-0.0113793	-0.0963521	0.0735935	0.777186	0.852475	0.98327	0.604085	0.98257	0.648617	0.875096	-0.111978	-0.0807866	-0.0129892	0.0833629	-0.00554542	-0.0133539	-0.072137	-0.14573	0.0983895	0.260768
Cit.10954.1.S1_at	Csi.4894	-0.0296463	-0.0794664	-0.126415	0.116044	-0.0603186	0.0421156	-0.162753	0.89804	0.520709	0.556586	0.684925	0.81321	0.843757	0.489035	-0.050776	0.0286904	-0.0290537	-0.0711693	0.150319	0.276734	0.0960844	0.258837	-0.271811	-0.387855
Cit.10954.1.S1_s_at	Csi.4894	-0.0674568	0.010866	-0.280378	0.0650975	-0.207199	0.0492209	-0.463618	0.781283	0.957565	0.31744	0.90583	0.300186	0.866319	0.0292178	0.0229112	0.0120452	-0.0717216	-0.120942	0.0908703	0.371248	0.193924	0.657542	-0.54539	-0.610487
Cit.10955.1.S1_at	---	0.162155	-0.110548	0.12184	0.480089	0.0111046	0.140516	-0.118307	0.630929	0.716031	0.832974	0.313606	0.992901	0.747744	0.899766	-0.251934	-0.141386	-0.138714	-0.27923	0.256035	0.134196	0.306729	0.425036	0.0846787	-0.39541
Cit.10956.1.S1_at	Csi.6292	0.0362348	-0.0116532	0.0633594	0.0580964	0.165779	0.181632	0.149926	0.910351	0.954531	0.85358	0.92076	0.475421	0.388092	0.705418	-0.137095	-0.125442	0.17694	-0.00469168	0.0842989	0.0209395	-0.00813414	-0.15806	0.10467	0.046574
Cit.10958.1.S1_s_at	Csi.6292	0.0980399	0.0393466	0.146221	0.111523	0.133247	0.102213	0.164282	0.514989	0.807537	0.562678	0.765136	0.535749	0.615958	0.590681	-0.242216	-0.281563	0.0463999	-0.0558127	0.151514	0.00529307	0.160295	-0.00398729	0.1658	0.0542768
Cit.10959.1.S1_s_at	Csi.1612	0.0495947	0.24182	-0.0179481	-0.0735846	0.0451754	0.0475955	0.0427553	0.781934	0.032097	0.953345	0.836567	0.868529	0.809729	0.920297	0.109927	-0.131892	0.0995303	0.0519348	-0.0843736	-0.0664255	-0.113997	-0.156752	0.109232	0.182817
Cit.1096.1.S1_s_at	Csi.9217	0.00504601	-0.0239718	-0.0767223	0.115985	-0.288405	0.0306282	-0.607438	0.992945	0.936226	0.881516	0.879246	0.344482	0.95022	0.0642873	-0.548758	-0.524786	-0.357512	-0.38814	0.326402	0.403125	0.612048	1.21949	-0.31294	-0.428925
Cit.10960.1.S1_at	Csi.7156	-0.0679538	-0.195716	0.0613628	-0.0715675	-0.116798	-0.263672	0.0300766	0.762276	0.173884	0.848674	0.887457	0.65198	0.152083	0.963026	-0.421252	-0.225536	-0.101858	0.161815	-0.140896	-0.202259	0.0232979	-0.00677873	0.420949	0.492517
Cit.10963.1.S1_at	Csi.5444	-0.0740447	-0.158608	-0.0111281	-0.0546415	-0.0443634	0.126112	-0.214839	0.814175	0.419855	0.982858	0.94274	0.942236	0.670588	0.626547	-0.064153	0.0944553	-0.141148	-0.26726	0.339325	0.350453	-0.181022	0.0338165	-0.109554	-0.0549122
Cit.10964.1.S1_s_at	Csi.5444	0.0393146	-0.0170331	0.183741	-0.0475732	-0.0568677	-0.11784	0.00410411	0.910351	0.93856	0.555898	0.94324	0.897406	0.647216	0.996204	0.011866	0.028899	-0.0791047	0.0387348	0.161133	-0.0226088	0.0410697	0.0369655	-0.132264	-0.0846904
Cit.10966.1.S1_s_at	Csi.5591	-0.0147234	0.101611	0.0277125	-0.17394	0.0242953	0.103067	-0.054476	0.967521	0.496547	0.940498	0.575715	0.959162	0.627935	0.918231	-0.100831	-0.202442	-0.0960435	-0.19911	-0.0407043	-0.0684168	-0.155776	-0.101299	0.395341	0.569281
Cit.10967.1.S1_at	---	-0.0537074	-0.273985	-0.0580831	0.169318	0.00218232	-0.0670888	0.0714535	0.889364	0.148712	0.898561	0.741054	0.997236	0.852784	0.922084	-0.186978	0.0870064	-0.306399	-0.23931	0.108777	0.16686	-0.105288	-0.176741	0.410695	0.241377
Cit.10968.1.S1_s_at	Csi.6338	-0.115982	-0.331798	0.0097056	-0.0293668	-0.136992	-0.33719	0.0632047	0.143123	0.0015353	0.969859	0.93962	0.255122	0.00497278	0.832345	-0.31451	0.0172878	-0.537232	-0.200042	0.183456	0.17375	-0.0518377	-0.115042	0.407402	0.436769
Cit.10971.1.S1_at	Csi.8560	0.0603447	0.0441365	-0.0822275	0.220954	-0.132569	-0.0453352	-0.219802	0.926158	0.9108	0.912228	0.809016	0.852838	0.945085	0.808948	-0.0468321	-0.0909686	0.0349561	0.0802914	-0.0653144	0.0169131	0.147043	0.366845	-0.11099	-0.331943
Cit.10972.1.S1_at	Csi.6547	-0.089977	-0.259222	0.125276	-0.138712	-0.0114267	-0.228636	0.205782	0.730665	0.140565	0.725583	0.78674	0.988373	0.341578	0.62171	-0.417526	-0.158304	-0.264166	-0.03553	0.443229	0.317953	0.432168	0.226385	-0.34146	-0.202748
Cit.10972.1.S1_s_at	Csi.6547	-0.0582475	-0.417763	0.232121	0.00913387	-0.0455487	-0.392088	0.30099	0.87107	0.0282645	0.509674	0.993824	0.941041	0.0983248	0.403016	-0.595753	-0.17799	-0.230072	0.162016	0.294464	0.0623433	0.291555	-0.00943555	0.106004	0.0968697
Cit.10975.1.S1_at	Csi.6134	0.00124993	-0.114104	0.10445	0.0134416	0.198118	0.178004	0.218232	0.996696	0.4701	0.727614	0.986846	0.323825	0.382003	0.461202	-0.390432	-0.276328	0.496823	0.318819	-0.270561	-0.375011	0.37046	0.152229	-0.00627826	-0.0197198
Cit.10975.1.S1_s_at	Csi.6134	0.00244241	-0.541103	0.401935	0.146568	0.0638839	-0.0519249	0.179693	0.995106	0.010307	0.286578	0.813421	0.911433	0.898834	0.747193	-0.975238	-0.434135	0.378218	0.430143	-0.174947	-0.576882	0.435122	0.25543	0.404429	0.257861
Cit.10977.1.S1_at	Csi.3293	-0.0128523	-0.0296091	0.031821	-0.0411582	0.0386637	-0.100162	0.177489	0.97208	0.860934	0.92876	0.940812	0.92483	0.631676	0.55258	0.000177044	0.0297862	0.0375066	0.137668	-0.0516188	-0.0834398	-0.028246	-0.205735	0.0613717	0.10253
Cit.10978.1.S1_s_at	Csi.4209	0.0179453	0.389627	-0.127628	-0.207619	-0.0825241	0.0968653	-0.261914	0.975075	0.0719249	0.78107	0.710323	0.879595	0.79972	0.600145	0.678325	0.288699	-0.236901	-0.333766	0.064006	0.191634	-0.181765	0.0801487	-0.379	-0.171381
Cit.10979.1.S1_at	Csi.4209	-0.0480342	0.653368	-0.493408	-0.305518	-0.148756	0.463894	-0.761406	0.952299	0.0435398	0.389232	0.715417	0.843743	0.280026	0.127312	1.02721	0.373839	-0.137009	-0.600903	-0.132163	0.361245	-0.372998	0.388408	-0.606572	-0.301054
Cit.10980.1.S1_at	Csi.4325	0.035848	0.265812	-0.0239321	-0.13325	0.104903	0.352907	-0.143102	0.909636	0.0750294	0.953459	0.741004	0.7131	0.0623401	0.717705	0.352069	0.0862566	0.346399	-0.00650783	-0.357337	-0.333405	-0.165453	-0.0223513	-0.0164597	0.11679
Cit.10981.1.S1_at	Csi.4325	0.0889633	-0.00423877	0.299768	-0.0259439	0.0186897	-0.0203793	0.0577588	0.743538	0.98645	0.355206	0.974719	0.977553	0.95971	0.938075	-0.0291767	-0.0249379	-0.0153167	0.00506262	0.105823	-0.193945	-0.0141394	-0.0718981	0.106292	0.132236
Cit.10981.1.S1_s_at	Csi.4325	0.0490852	0.207653	0.0989545	-0.157865	0.0819091	0.0947253	0.0690929	0.837636	0.11902	0.714007	0.611729	0.762556	0.650399	0.882997	0.28775	0.0800968	0.269336	0.174611	-0.27268	-0.371634	-0.121798	-0.190891	-0.00632815	0.151537
Cit.10982.1.S1_at	Csi.3991	-0.111355	-0.0469239	0.171902	-0.462418	0.132165	0.0596112	0.204718	0.769886	0.877259	0.722965	0.272298	0.802563	0.902627	0.759681	0.173348	0.220271	0.00205139	-0.0575598	0.168925	-0.00297716	-0.358413	-0.563131	-0.0224667	0.439952
Cit.10985.1.S1_at	Csi.4141	0.0855504	0.236726	0.0308205	-0.0083032	0.156441	0.207561	0.105322	0.383641	0.0178904	0.893667	0.988162	0.173097	0.0928756	0.664411	0.230571	-0.00615506	0.29004	0.0824789	-0.0709029	-0.101723	0.00371769	-0.101604	-0.167363	-0.15906
Cit.10986.1.S1_s_at	Csi.348	-0.0659574	-0.119872	-0.0535354	-0.0264636	-0.0814755	-0.163311	0.000359775	0.839685	0.548431	0.903042	0.974096	0.849404	0.539233	0.999847	0.723322	0.843194	0.451527	0.614837	-0.440604	-0.387068	-0.419981	-0.42034	-0.495676	-0.469212
Cit.10990.1.S1_s_at	Csi.7207	0.114776	0.311764	-0.0460359	0.0820787	-3.21429e-05	0.170354	-0.170418	0.432118	0.0282317	0.888574	0.860189	0.999875	0.375509	0.595944	0.0899106	-0.221853	-0.218988	-0.389342	-0.0988413	-0.0528054	-0.155689	0.0147294	0.557478	0.4754
Cit.10991.1.S1_s_at	Csi.4652	0.0314385	0.134977	-0.0625559	0.0228477	0.0178307	0.0423289	-0.00666742	0.913744	0.338052	0.836399	0.967606	0.971369	0.874438	0.991898	0.200725	0.0657483	0.0267214	-0.0156075	-0.141137	-0.0785812	-0.145188	-0.138521	0.124344	0.101496
Cit.10993.1.S1_s_at	Csi.1888	0.0344026	0.606224	-0.109392	-0.392582	-0.0586667	0.099817	-0.21715	0.967521	0.0603708	0.883116	0.590925	0.957155	0.874438	0.829588	1.65902	1.05279	-1.02741	-1.12722	-0.536772	-0.42738	-0.95712	-0.73997	0.855738	1.24832
Cit.10994.1.S1_at	Csi.1888	0.0674175	0.601183	-0.129437	-0.267451	0.163891	0.195037	0.132744	0.912417	0.0397028	0.840521	0.727829	0.792434	0.670983	0.898155	1.81991	1.21873	-0.528511	-0.723548	-0.711422	-0.581985	-0.70758	-0.840324	0.393638	0.661089
Cit.10996.1.S1_at	Csi.6903	-0.523235	-1.11305	-0.248685	-0.223828	-0.346965	-0.582891	-0.111039	0.10037	0.00731196	0.760794	0.866301	0.610723	0.268146	0.947342	-0.801126	0.311921	-0.321778	0.261114	-0.312625	-0.0639393	0.25531	0.366349	0.0404737	0.264301
Cit.10997.1.S1_at	---	-0.762989	-1.67996	-0.187864	-0.444261	-0.531283	-0.812114	-0.250453	0.00158752	2.99168e-05	0.784074	0.51714	0.15132	0.0452345	0.790716	-1.31548	0.364487	-0.379423	0.43269	-0.0756777	0.112186	0.0788249	0.329278	0.00442582	0.448687
Cit.10998.1.S1_s_at	Csi.6903	0.0947045	0.554016	-0.423001	0.155969	-0.0474243	0.338321	-0.43317	0.838096	0.0343379	0.364649	0.85598	0.956903	0.336515	0.369934	0.662635	0.108619	-0.0440076	-0.382329	0.0078427	0.430844	0.140126	0.573296	-0.670529	-0.826498
Cit.110.1.S1_x_at	Csi.16318	0.0863832	0.218398	0.0290641	0.0143056	0.103437	0.0847873	0.122087	0.59301	0.0947161	0.932593	0.982846	0.662018	0.685677	0.72794	0.0734708	-0.144927	-0.115334	-0.200121	-0.0393977	-0.0684618	-0.00835943	-0.130446	0.323941	0.309635
Cit.11000.1.S1_at	Csi.5427	-0.0302051	-0.0607614	0.079436	-0.110205	-0.088108	-0.0289945	-0.147221	0.946989	0.78871	0.852007	0.861951	0.842921	0.944422	0.790163	-0.221979	-0.161218	-0.032873	-0.00387857	-0.140803	-0.220239	-0.301618	-0.154397	0.5634	0.673605
Cit.11001.1.S1_s_at	Csi.5427	-0.077083	-0.207913	0.106439	-0.132111	-0.118902	-0.345235	0.107432	0.67404	0.120504	0.6903	0.702435	0.606111	0.0408856	0.782967	-0.318593	-0.110681	-0.320879	0.0243561	0.149378	0.042939	-0.0131422	-0.120574	0.267542	0.399653
Cit.11003.1.S1_at	---	0.242672	0.330125	0.172389	0.232857	-0.0844936	-0.151715	-0.0172718	0.428747	0.270213	0.783517	0.78534	0.924256	0.761874	0.990834	0.519632	0.189508	-0.496287	-0.344571	0.186318	0.0139289	-0.0586382	-0.0413664	0.132166	-0.10069
Cit.11004.1.S1_at	Csi.5499	0.0547255	0.139609	-0.00953993	0.0357655	0.118863	0.2075	0.0302254	0.863163	0.431286	0.98342	0.958866	0.709221	0.367527	0.967699	0.348207	0.208597	0.127817	-0.0796827	0.14143	0.15097	0.090775	0.0605496	-0.506449	-0.542214
Cit.11005.1.S1_s_at	Csi.5499	0.0326158	0.10834	0.039366	-0.0488703	0.0548476	0.149081	-0.039386	0.923512	0.527337	0.922561	0.939452	0.895936	0.513937	0.954718	0.215051	0.106712	0.0335273	-0.115554	0.167693	0.128327	0.150937	0.190323	-0.462944	-0.414074
Cit.11006.1.S1_s_at	Csi.4419	0.0460539	0.611855	-0.279002	-0.193295	0.161193	0.396091	-0.0737059	0.909172	0.00298037	0.420778	0.689176	0.63222	0.102654	0.920297	0.437868	-0.173987	0.303874	-0.0922169	-0.158931	0.120071	0.0787699	0.152476	-0.430609	-0.237314
Cit.11009.1.S1_at	---	0.0630863	0.159325	0.0414396	-0.00959441	0.124499	0.139948	0.10905	0.814174	0.330906	0.918416	0.992204	0.667122	0.550956	0.823931	0.0476698	-0.111656	0.0526673	-0.0872805	0.0513306	0.00989097	0.0707655	-0.0382846	-0.00234899	0.00724542
Cit.1101.1.S1_s_at	Csi.4157	0.0568253	0.115624	-0.0536513	0.110225	-0.155857	-0.278179	-0.033535	0.831569	0.476584	0.878621	0.81266	0.51758	0.152029	0.961299	0.360033	0.244409	-0.152137	0.126043	-0.206989	-0.153338	-0.331472	-0.297938	0.260807	0.150582
Cit.11014.1.S1_s_at	Csi.1289	-0.134334	0.852622	-0.504941	-0.754755	0.246542	1.03183	-0.538746	0.81852	0.0158305	0.416593	0.175707	0.705218	0.0172963	0.419402	0.530061	-0.322562	0.793212	-0.238617	-0.335623	0.169318	0.518645	1.05739	-1.46329	-0.708535
Cit.11017.1.S1_at	---	-0.111107	-0.52187	0.148701	0.0364807	-0.121607	-0.668286	0.425072	0.781538	0.0383745	0.777653	0.97376	0.830879	0.0342553	0.357344	-0.434806	0.0870644	-0.0148407	0.653446	0.0216938	-0.127007	0.0868785	-0.338194	0.0511228	0.0146421
Cit.11018.1.S1_s_at	Csi.7536	0.092245	0.274962	0.157982	-0.153414	-0.113211	-0.158689	-0.0677329	0.882276	0.401603	0.817288	0.888948	0.887808	0.766143	0.962082	0.369124	0.0941621	0.176256	0.334945	-0.903183	-1.06117	-0.841655	-0.773922	1.22601	1.37943
Cit.11019.1.S1_at	---	-0.00143005	-0.382764	-0.0270862	0.405516	0.0837946	-0.0309695	0.198559	0.997509	0.0893171	0.964422	0.330235	0.882764	0.95022	0.749453	-0.206388	0.176376	0.125498	0.156467	-0.131414	-0.104327	-0.0483652	-0.246924	0.342297	-0.0632192
Cit.11019.1.S1_s_at	---	-0.115373	-0.665235	0.264301	0.0513189	-0.0964559	-0.609954	0.417042	0.786762	0.0144959	0.603888	0.961812	0.885721	0.0677995	0.41393	-0.534623	0.130613	0.113818	0.723772	0.072126	-0.192175	0.0892875	-0.327754	-0.0118724	-0.0631913
Cit.11021.1.S1_s_at	Csi.8425	-0.121884	0.277259	-0.52632	-0.120285	0.043318	0.18084	-0.0942043	0.712976	0.234001	0.245424	0.87831	0.955728	0.605866	0.914052	0.903347	0.626088	0.449347	0.268507	-0.409835	0.116485	-0.196105	-0.101901	-0.888109	-0.767823
Cit.11026.1.S1_at	Csi.3518	0.0339393	1.21517	-0.984593	-0.127733	0.89174	2.33758	-0.554097	0.985141	0.0817645	0.440813	0.964454	0.35474	0.00800486	0.784493	1.95106	0.735891	0.708279	-1.6293	0.167502	1.15209	0.309266	0.863363	-2.19295	-2.06521
Cit.11027.1.S1_s_at	Csi.7506	-0.00339907	0.0729239	0.102242	-0.185466	-0.101839	-0.132201	-0.0714769	0.992557	0.627215	0.703149	0.509073	0.675248	0.48999	0.877194	-0.121747	-0.194671	-0.206378	-0.0741763	-0.0579543	-0.160196	-0.195495	-0.124018	0.474585	0.660051
Cit.11028.1.S1_at	---	0.0358969	0.0640127	0.0247283	0.0200376	-0.0939892	-0.0750889	-0.11289	0.929682	0.770111	0.960491	0.982943	0.822721	0.821254	0.851291	-0.0372417	-0.101254	-0.113281	-0.0381926	0.0586769	0.0339486	-0.139044	-0.0261547	0.191291	0.171253
Cit.11031.1.S1_s_at	Csi.4579	-0.187894	-0.739817	0.260375	-0.0899332	0.000513671	-0.121724	0.122752	0.323808	0.00092163	0.479138	0.899903	0.998957	0.705799	0.850684	-1.14736	-0.407543	-0.1037	0.0180241	0.214569	-0.0458059	0.459473	0.336721	0.292844	0.382777
Cit.11032.1.S1_at	---	0.045108	-0.0242489	0.0282958	0.132644	0.0963569	0.0929952	0.0997186	0.914892	0.927069	0.957569	0.833709	0.832532	0.787873	0.884638	-0.113031	-0.0887818	0.11959	0.0265949	0.0427918	0.0144961	-0.00383362	-0.103552	0.119185	-0.0134592
Cit.11033.1.S1_at	---	0.207	0.216479	0.168373	0.242421	0.0383624	0.151172	-0.0744472	0.190951	0.239294	0.634838	0.540606	0.949335	0.579736	0.913809	0.0147403	-0.201739	-0.0547197	-0.205892	0.161954	-0.00641917	0.0914401	0.165887	0.138585	-0.103837
Cit.11035.1.S1_x_at	Csi.8397	-0.0999275	-0.304798	0.050564	-0.0485769	-0.110634	-0.342527	0.121258	0.628321	0.0579146	0.893668	0.940631	0.720501	0.0910781	0.79774	-0.0119312	0.292866	0.136426	0.478953	-0.203179	-0.253743	-0.16445	-0.285708	-0.0189049	0.0296721
Cit.11036.1.S1_at	Csi.2248	-0.0528201	-0.145494	-0.0131389	-0.00142803	-0.0160591	0.0139153	-0.0460336	0.803994	0.263115	0.969822	0.998032	0.972341	0.961858	0.927823	-0.354808	-0.209314	0.204693	0.190777	-0.220338	-0.207199	0.234005	0.280039	0.0403587	0.0417867
Cit.11036.1.S1_s_at	Csi.2248	-0.013795	-0.093694	0.0144298	0.0374612	-0.0227436	0.0156152	-0.0611024	0.953894	0.33471	0.954476	0.916014	0.941417	0.939055	0.836232	-0.227509	-0.133815	0.103432	0.0878165	-0.108831	-0.123261	0.110157	0.171259	0.0791068	0.0416456
Cit.11037.1.S1_s_at	Csi.2182	0.0542234	0.307266	0.108661	-0.251613	-0.0639626	-0.10959	-0.0183357	0.867886	0.0733737	0.758769	0.47179	0.882764	0.690105	0.980396	0.135426	-0.17184	-0.365538	-0.255948	0.0374736	-0.0711871	-0.162323	-0.143988	0.373156	0.624769
Cit.11040.1.S1_at	Csi.4724	0.0979254	0.118305	0.0811503	0.0972882	0.0186657	-0.0283724	0.0657038	0.863655	0.738911	0.914895	0.937044	0.988953	0.96737	0.961996	0.152127	0.0338219	-0.337909	-0.309536	0.320231	0.239081	0.322917	0.257213	-0.290329	-0.387617
Cit.11040.1.S1_s_at	Csi.4724	0.0715772	-0.0508813	0.176663	0.0911188	-0.0863309	-0.154962	-0.0176998	0.636415	0.706447	0.394943	0.788849	0.686892	0.328225	0.972678	-0.333381	-0.2825	-0.312437	-0.157476	0.207276	0.0306133	0.186878	0.204577	0.273784	0.182665
Cit.11042.1.S1_at	---	-0.161887	-0.0487399	-0.247333	-0.194495	-0.115282	0.0205447	-0.251108	0.199696	0.776922	0.345046	0.532339	0.657498	0.948321	0.342582	-0.190162	-0.141422	-0.0782281	-0.0987728	0.141102	0.388435	0.108278	0.359386	-0.341555	-0.147061
Cit.11043.1.S1_s_at	Csi.3883	0.0485448	-0.00945742	0.0763596	0.0802033	-0.0485836	-0.134753	0.0375854	0.757209	0.945186	0.708454	0.784885	0.836142	0.32893	0.923964	-0.0256116	-0.0161542	0.00759433	0.142347	0.072516	-0.00384356	0.0520993	0.0145139	-0.081629	-0.161832
Cit.11045.1.S1_at	Csi.6187	-0.0194879	0.334876	-0.283549	-0.110381	0.187052	0.475706	-0.101602	0.978556	0.21581	0.577049	0.912051	0.716855	0.167025	0.921051	0.759385	0.424509	0.077873	-0.397833	0.202506	0.486055	-0.0233757	0.0782261	-0.858864	-0.748483
Cit.11045.1.S1_s_at	Csi.6187	0.0131832	0.431053	-0.304472	-0.0866319	0.166465	0.420201	-0.0872707	0.984554	0.0992458	0.536964	0.934043	0.752165	0.219353	0.934601	0.79113	0.360077	0.0473335	-0.372867	0.18593	0.490401	0.0287963	0.116067	-0.86675	-0.780118
Cit.11046.1.S1_at	---	-0.0525883	-0.000697373	-0.139276	-0.0193853	-0.174996	-0.148947	-0.201044	0.866364	0.997425	0.670374	0.981576	0.493768	0.537116	0.595713	0.0423675	0.0430648	-0.158174	-0.00922698	-0.116187	0.0230894	-0.18329	0.0177541	0.160608	0.179993
Cit.11048.1.S1_s_at	Csi.6725	0.00129737	-0.363157	0.396367	-0.0292787	-0.0453053	-0.342568	0.251957	0.997406	0.0680743	0.285487	0.973172	0.943239	0.179667	0.573429	-0.588227	-0.225071	-0.408708	-0.0661406	0.250097	-0.14627	0.102283	-0.149675	0.601217	0.630496
Cit.1105.1.S1_at	Csi.6910	0.0801916	0.192906	-0.0850909	0.13519	0.0844224	0.0417648	0.12708	0.80911	0.345215	0.84643	0.830067	0.859085	0.920548	0.839586	0.215769	0.0228626	0.00980017	-0.0319646	-0.122051	-0.03696	0.183888	0.0568082	-0.0814811	-0.216671
Cit.1105.1.S1_s_at	Csi.6910	-0.00688036	-0.211528	0.133295	0.0573834	-0.144282	-0.247742	-0.0408218	0.988874	0.273639	0.729469	0.941205	0.677913	0.33835	0.962333	-0.509753	-0.298226	-0.30729	-0.0595485	0.0969252	-0.0363696	0.0575161	0.0983379	0.507896	0.450512
Cit.11051.1.S1_at	Csi.6642	-0.0582209	0.01189	-0.108101	-0.080216	-0.0195605	0.0987381	-0.137859	0.80298	0.950576	0.703149	0.864931	0.969286	0.6543	0.70789	0.0683589	0.0564689	-0.0289806	-0.127719	-0.160738	-0.052637	-0.185974	-0.0481153	0.19956	0.279776
Cit.11052.1.S1_s_at	Csi.6642	-0.0627437	0.0553099	-0.0328164	-0.212626	-0.0511189	-0.0153928	-0.086845	0.621046	0.618602	0.887611	0.193668	0.820187	0.94368	0.751583	-0.0562152	-0.111525	-0.156375	-0.140982	-0.0845067	-0.0516903	-0.0934942	-0.00664915	0.244406	0.457032
Cit.11053.1.S1_at	Csi.7135	-0.0867427	-0.415509	-0.128953	0.281605	-0.112671	-0.0157522	-0.209589	0.847285	0.0930639	0.811663	0.632525	0.846374	0.978148	0.763386	-0.476476	-0.0609676	0.338034	0.353786	-0.475538	-0.346585	0.10367	0.313259	0.266211	-0.0153937
Cit.11054.1.S1_at	---	0.0799768	-0.178794	0.206987	0.214161	0.127393	0.110104	0.144681	0.786082	0.342316	0.546326	0.613734	0.715219	0.710212	0.78437	-0.258931	-0.0801364	0.384969	0.274864	-0.113617	-0.320604	-0.134844	-0.279525	0.370993	0.156831
Cit.11055.1.S1_at	Csi.1345	-0.00438387	-1.01485	0.631386	0.370179	0.165687	-0.178871	0.510244	0.995152	0.00808048	0.342732	0.687256	0.846765	0.776098	0.504002	-1.17359	-0.158745	0.43335	0.61222	0.445509	-0.185876	0.247101	-0.263143	0.206678	-0.1635
Cit.11055.1.S1_s_at	Csi.1345	0.0487183	-1.03477	0.803836	0.378567	0.164092	-0.263722	0.591905	0.961296	0.0101279	0.275266	0.702996	0.859889	0.665592	0.431889	-1.38291	-0.348142	0.321635	0.585357	0.692195	-0.111641	0.370518	-0.221387	0.236473	-0.142093
Cit.11057.1.S1_at	Csi.5631	0.130313	0.197853	0.0386893	0.158346	-0.106866	-0.176304	-0.0374284	0.494738	0.258445	0.931705	0.728725	0.759298	0.473439	0.961996	0.0759656	-0.121887	0.224116	0.40042	-0.185961	-0.224651	-0.0525387	-0.0151104	0.0289965	-0.129349
Cit.11057.1.S1_s_at	Csi.5631	-0.117694	-0.186523	0.0314743	-0.201598	-0.0921822	-0.0903526	-0.0940118	0.52938	0.260682	0.942779	0.585217	0.794705	0.739198	0.865306	0.0905804	0.277104	-0.30831	-0.217958	-0.00537816	-0.0368524	-0.186006	-0.0919939	0.138608	0.340206
Cit.11059.1.S1_s_at	Csi.4431	-0.0374093	0.0191657	-0.0752388	-0.0572884	-0.0819991	-0.316615	0.152617	0.923512	0.937008	0.853235	0.938749	0.846437	0.171811	0.763386	0.289845	0.270679	0.404467	0.721082	-0.253269	-0.178031	0.0418321	-0.110785	-0.621554	-0.564265
Cit.11061.1.S1_at	Csi.7137	0.0372264	0.0281667	0.0898527	-0.00521233	0.0899513	-0.0108008	0.190703	0.914892	0.8942	0.800889	0.995102	0.804077	0.977509	0.623037	0.0536359	0.0254691	-0.105855	-0.0950544	0.0122806	-0.0775721	0.072742	-0.117961	0.113552	0.118764
Cit.11064.1.S1_at	Csi.379	-0.364294	0.127525	-0.340426	-0.89102	0.297996	0.316797	0.279195	0.316115	0.77985	0.649745	0.145571	0.668238	0.580195	0.809137	1.57675	1.44923	0.849571	0.532775	-0.835111	-0.494685	-0.347858	-0.627054	-1.49732	-0.606299
Cit.11065.1.S1_s_at	Csi.5710	0.0492769	-0.0471974	0.232027	-0.035506	-0.169309	-0.370796	0.0321786	0.858437	0.789912	0.380838	0.953548	0.437147	0.0460945	0.961855	-0.134585	-0.0873871	-0.382391	-0.0115947	-0.0461925	-0.27822	-0.22431	-0.256489	0.692831	0.728337
Cit.11067.1.S1_at	Csi.5710	-0.00167853	0.193858	-0.0403754	-0.158569	-0.0145736	-0.315974	0.286827	0.995106	0.15824	0.903384	0.623716	0.976259	0.0690399	0.208465	0.234804	0.0409461	-0.0947375	0.221236	-0.106773	-0.0663974	-0.168427	-0.455254	0.118017	0.276586
Cit.11068.1.S1_at	Csi.4070	0.61754	2.2379	-0.594901	0.228337	0.399657	1.98832	-1.189	0.355307	0.00237472	0.654879	0.931324	0.777752	0.0201127	0.334961	2.35545	0.117553	0.253366	-1.73495	-0.47392	0.120981	0.151641	1.34064	-0.951214	-1.17955
Cit.11069.1.S1_at	Csi.4054	0.0306055	0.250705	0.00243376	-0.160395	0.0278495	0.0811579	-0.0254589	0.911064	0.0545153	0.994768	0.583222	0.947447	0.696555	0.965498	0.100651	-0.150054	0.174692	0.0935339	-0.317333	-0.319766	-0.0934363	-0.0679775	0.209647	0.370043
Cit.11070.1.S1_s_at	Csi.4023	-0.00686126	0.299423	-0.073814	-0.246401	0.0442519	0.157751	-0.0692472	0.984091	0.0239979	0.791625	0.288513	0.898898	0.378095	0.878914	0.154132	-0.145292	0.226182	0.0684312	-0.349951	-0.276137	-0.226043	-0.156796	0.229536	0.475937
Cit.11071.1.S1_at	Csi.4023	0.0167162	0.352056	-0.0420835	-0.259317	0.0739199	0.118777	0.029063	0.960436	0.00939223	0.890538	0.244188	0.790215	0.531363	0.959961	0.249449	-0.102607	0.320785	0.202008	-0.373422	-0.331338	-0.129564	-0.158627	0.0320001	0.291317
Cit.11071.1.S1_x_at	Csi.4023	0.0181554	0.360977	-0.0947527	-0.211208	0.0869225	0.172304	0.0015413	0.958848	0.0110812	0.732795	0.43395	0.752165	0.357215	0.998272	0.259315	-0.101662	0.293162	0.120859	-0.403128	-0.308375	-0.170783	-0.172324	0.135865	0.347072
Cit.11075.1.S1_at	Csi.3720	0.0806437	0.266502	0.0582626	-0.0803902	-0.105187	-0.0486566	-0.161717	0.735117	0.0943533	0.874664	0.884456	0.739797	0.877264	0.692422	0.107128	-0.159375	0.0214554	0.070112	0.007588	-0.0506746	0.015459	0.177176	-0.13463	-0.0542394
Cit.11075.1.S1_s_at	Csi.3720	0.00575676	0.145222	-0.0164617	-0.111316	-0.122301	-0.227815	-0.0167862	0.985901	0.263411	0.961821	0.750398	0.559986	0.165031	0.97687	-0.212921	-0.358143	-0.14446	0.0833552	-0.104427	-0.0879657	0.205841	0.222627	0.142389	0.253705
Cit.11076.1.S1_at	Csi.3720	-0.0340049	0.0576191	-0.146073	-0.0145914	-0.016102	0.00107136	-0.0332755	0.920608	0.759123	0.637564	0.986606	0.977553	0.997639	0.963026	-0.0940378	-0.151657	-0.232612	-0.233683	-0.0134995	0.132573	0.130225	0.1635	0.1423	0.156891
Cit.11078.1.S1_s_at	Csi.5335	-0.194281	-0.203373	-0.0620754	-0.323281	-0.0811685	-0.147901	-0.0144361	0.0764897	0.140027	0.840221	0.143804	0.779243	0.447531	0.981099	0.0752283	0.278602	-0.387683	-0.239782	0.0486177	0.110693	-0.305741	-0.291305	0.194045	0.517326
Cit.11079.1.S1_at	Csi.22	0.480199	0.932095	-0.0289305	0.551983	-0.00103282	-0.222909	0.220844	0.0312024	0.00306643	0.971151	0.290386	0.998734	0.617667	0.798469	1.75064	0.818547	1.03379	1.2567	-0.690506	-0.661575	-0.245966	-0.466809	-1.12142	-1.6734
Cit.1108.1.S1_s_at	Csi.5344	0.190008	0.720732	-0.295083	0.150135	0.157534	0.540529	-0.225461	0.297711	0.000957987	0.39816	0.793086	0.653599	0.0277621	0.62489	1.1044	0.383672	0.41996	-0.120569	-0.64798	-0.352897	-0.27259	-0.0471285	-0.158368	-0.308502
Cit.11080.1.S1_s_at	Csi.5382	0.0692928	0.45639	-0.318173	0.0717618	-0.0602074	0.329041	-0.449456	0.879132	0.0495554	0.451593	0.939479	0.933489	0.288944	0.259554	0.399598	-0.0567923	-0.134688	-0.463729	-0.187989	0.130184	-0.0583878	0.391068	0.0262492	-0.0455126
Cit.11083.1.S1_s_at	Csi.8520	0.624771	0.24123	0.441402	1.21061	0.225827	0.266635	0.185019	0.0124924	0.500444	0.469015	0.0105982	0.728802	0.594239	0.872033	-0.18397	-0.4252	0.942671	0.676037	0.524015	0.0826128	0.450867	0.265848	-0.561133	-1.77175
Cit.11086.1.S1_at	Csi.7628	0.19283	0.681707	-0.234441	0.137068	0.152871	0.328323	-0.0225799	0.499756	0.0108336	0.640443	0.876378	0.77439	0.350036	0.984335	-0.287448	-0.969155	0.478144	0.149822	0.227845	0.462285	0.65404	0.67662	-0.627542	-0.76461
Cit.11089.1.S1_at	Csi.2102	0.0414923	-0.341595	0.365035	0.102294	-0.211203	-0.500963	0.0785577	0.943937	0.175647	0.422595	0.913907	0.634038	0.117294	0.940371	-0.429318	-0.0877237	-0.758556	-0.257593	0.420927	0.0558928	0.0422047	-0.036353	0.576406	0.474112
Cit.1109.1.S1_s_at	Csi.5666	-0.0160592	0.0205304	-0.0366768	-0.0325178	-0.0668812	-0.0628759	-0.0708864	0.942465	0.863892	0.868267	0.931025	0.71588	0.680591	0.806055	-0.131877	-0.152408	-0.0873444	-0.0244685	-0.000872723	0.0358041	-0.0185743	0.0523121	0.147455	0.179973
Cit.11090.1.S1_at	---	-0.00427889	-0.0938355	0.197132	-0.116263	-0.0336005	-0.0421095	-0.0250915	0.993573	0.702241	0.633344	0.871548	0.963104	0.924739	0.979246	-0.141026	-0.0471908	-0.159407	-0.117297	0.2276	0.0304672	-0.0670206	-0.0419291	0.0997705	0.216034
Cit.11091.1.S1_at	Csi.8239	-0.0772417	0.107598	-0.292655	-0.0490087	-0.0590729	-0.0279144	-0.0902314	0.754581	0.540373	0.323832	0.94004	0.884573	0.93514	0.870117	0.347234	0.239636	-0.0449823	-0.0170679	-0.148597	0.144059	-0.274376	-0.184144	-0.055385	-0.00637633
Cit.11092.1.S1_at	---	-0.0404708	-0.40562	0.0686693	0.214313	0.010814	-0.138189	0.159817	0.93993	0.0838545	0.903786	0.730894	0.992206	0.718512	0.827029	-0.206927	0.198693	0.150237	0.288426	0.0994232	0.0307539	0.00663879	-0.153178	-0.0998771	-0.31419
Cit.11093.1.S1_s_at	Csi.5120	0.0420435	0.212151	-0.0593813	-0.0253649	-0.028445	0.0927631	-0.149653	0.846644	0.0757374	0.820444	0.958866	0.941968	0.609326	0.579204	-0.0269494	-0.2391	-0.244222	-0.336985	0.0124788	0.0718602	0.0923589	0.242012	0.201591	0.226956
Cit.11095.1.S1_at	---	-0.172165	-0.264127	0.0910902	-0.348677	0.0908717	0.174169	0.00757448	0.395881	0.187235	0.837148	0.349468	0.845908	0.554447	0.994293	-0.0584621	0.205664	-0.0186171	-0.192786	-0.0702756	-0.161366	-0.0882172	-0.0957916	0.0655871	0.414264
Cit.11096.1.S1_s_at	---	-0.153526	0.0324145	-0.0577913	-0.439855	-0.190113	-0.113415	-0.266811	0.857696	0.958219	0.962687	0.710837	0.865394	0.903142	0.862769	0.0985291	0.0661146	-0.239987	-0.126572	-0.188874	-0.131083	-0.416924	-0.150113	0.324527	0.764382
Cit.11098.1.S1_at	---	0.0560887	-0.243008	0.19116	0.221814	-0.0726725	-0.158699	0.0133543	0.873504	0.183773	0.581205	0.591618	0.872572	0.555412	0.987149	-0.38105	-0.138042	-0.284478	-0.125779	0.027575	-0.163585	0.224552	0.211197	0.425711	0.203898
Cit.11099.1.S1_at	Csi.594	-0.0336942	-0.240124	0.0439642	0.0940564	-0.00919705	-0.0115831	-0.00681099	0.878715	0.0345984	0.864364	0.763925	0.983717	0.963767	0.990386	-0.300341	-0.0602168	0.148119	0.159702	-0.221069	-0.265033	0.191899	0.19871	0.121143	0.027087
Cit.1110.1.S1_at	---	-0.0209011	0.201703	-0.152724	-0.112315	0.135572	0.234332	0.0368117	0.955755	0.171929	0.58737	0.79645	0.584418	0.225962	0.954796	0.119586	-0.0821169	0.111938	-0.122394	-0.00320595	0.149518	0.0856791	0.0488674	-0.210094	-0.0977784
Cit.11101.1.S1_x_at	---	-0.136025	-0.0556049	-0.101273	-0.255319	-0.0570612	-0.0631179	-0.0510045	0.397246	0.76661	0.755396	0.403847	0.888692	0.826115	0.937309	-0.213795	-0.158191	-0.286613	-0.223495	-0.19545	-0.0941767	-0.311195	-0.26019	0.743893	0.999212
Cit.11103.1.S1_s_at	Csi.6639	0.0515066	0.564929	-0.203925	-0.204924	0.118094	0.329403	-0.0932145	0.912096	0.0132177	0.634406	0.727005	0.811379	0.260186	0.910143	0.702265	0.137336	0.154555	-0.174848	-0.20836	-0.0044352	-0.0516923	0.0415221	-0.400633	-0.195709
Cit.11105.1.S1_s_at	Csi.5626	-0.13107	0.0931147	-0.329796	-0.160499	-0.0701502	-0.116031	-0.0242697	0.421225	0.596201	0.272372	0.685432	0.85105	0.632991	0.972578	0.340487	0.247372	0.292008	0.408039	-0.104931	0.224865	0.0658148	0.0900845	-0.862119	-0.70162
Cit.11107.1.S1_at	---	-0.0427727	0.197701	-0.330225	0.0029101	0.0172581	0.115941	-0.0814253	0.902103	0.250748	0.293972	0.997522	0.977553	0.666494	0.891653	0.552023	0.354323	0.494325	0.378383	-0.0850062	0.245219	-0.0876499	-0.00622462	-0.921241	-0.924151
Cit.11108.1.S1_at	Csi.1161	-0.0840024	-0.22694	0.0513446	-0.0789575	-0.158985	-0.129503	-0.188468	0.683305	0.126436	0.880946	0.876709	0.489293	0.555928	0.574206	-0.342381	-0.115441	0.147831	0.277334	-0.0262358	-0.0775805	-0.0215352	0.166933	-0.0439416	0.035016
Cit.11110.1.S1_s_at	Csi.3147	-0.0733001	-0.43231	0.168383	0.0418059	-0.146843	-0.404137	0.110452	0.859154	0.0510688	0.704203	0.962983	0.734862	0.152053	0.885144	-0.545114	-0.112804	-0.372653	0.0314846	0.456178	0.287795	-0.0537114	-0.164164	0.257397	0.215591
Cit.11112.1.S1_s_at	Csi.3802	0.0313071	-0.146445	0.126913	0.114402	-0.0740247	-0.247515	0.0994657	0.900172	0.234541	0.5855	0.723721	0.764241	0.11056	0.777549	-0.127295	0.0191503	-0.322535	-0.0750201	0.20665	0.079737	0.0194664	-0.0799993	0.197123	0.0827218
Cit.11113.1.S1_s_at	Csi.4473	-0.13054	-0.0503699	-0.205992	-0.139213	-0.0351605	0.000299073	-0.0706201	0.331662	0.759572	0.415581	0.697028	0.936243	0.999025	0.884067	0.14291	0.19328	0.227369	0.22707	-0.11148	0.0945118	-0.145507	-0.0748868	-0.346239	-0.207026
Cit.11114.1.S1_at	---	-0.212789	-0.519815	-0.208603	0.0836012	0.00792593	0.026536	-0.0106841	0.485641	0.0629428	0.710579	0.941251	0.995268	0.966629	0.994219	-0.36379	0.156025	0.0367021	0.0101661	0.323396	0.531999	-0.0441447	-0.0334606	-0.266646	-0.350247
Cit.11115.1.S1_at	Csi.2975	-0.0258137	-0.104204	0.173284	-0.147303	-0.000982085	-0.0931519	0.0911877	0.929417	0.457868	0.475611	0.640621	0.998296	0.651014	0.822503	-0.163665	-0.0594611	-0.0146763	0.0784756	0.0408394	-0.132444	0.0306206	-0.0605672	0.0667879	0.214091
Cit.11116.1.S1_s_at	Csi.2975	-0.0156939	-0.115466	0.206706	-0.138797	-0.0344759	-0.14914	0.0801885	0.958848	0.343951	0.33797	0.613734	0.921753	0.35624	0.827499	-0.0823421	0.033124	-0.00966245	0.139478	-0.0448383	-0.251544	-0.0919973	-0.172186	0.170586	0.309382
Cit.11118.1.S1_s_at	Csi.4242	0.0116996	-0.076779	0.0850999	0.0271324	0.0259912	-0.0869755	0.138958	0.976017	0.653184	0.791625	0.96539	0.959672	0.723273	0.73166	-0.126425	-0.0496456	-0.151198	-0.0642222	0.0982858	0.0131859	0.00295338	-0.136004	0.220101	0.192968
Cit.11119.1.S1_at	Csi.4242	0.0307504	0.0278882	-0.0406935	0.105988	0.173513	-0.148	0.495027	0.947477	0.912771	0.936668	0.871617	0.599198	0.616218	0.089272	-0.0177484	-0.0456366	0.132545	0.280545	-0.132495	-0.0918014	0.197706	-0.297321	0.0400977	-0.0658908
Cit.11121.1.S1_s_at	Csi.2344	0.0456642	0.455927	-0.445408	0.127857	-0.189558	-0.275309	-0.103806	0.968294	0.313289	0.598786	0.943118	0.857706	0.697507	0.956611	0.576057	0.12013	-0.679386	-0.404076	-0.401859	0.0435492	-0.094658	0.00914831	0.479475	0.351619
Cit.11122.1.S1_at	Csi.2344	0.11131	0.325712	0.0296586	-0.018068	0.0967593	0.274605	-0.0810859	0.534721	0.0388145	0.943182	0.981659	0.758545	0.169981	0.882214	0.444602	0.11889	-0.00434989	-0.278954	-0.21107	-0.240729	-0.301152	-0.220066	0.337381	0.355449
Cit.11122.1.S1_s_at	Csi.2344	0.0727882	0.201875	0.0583779	-0.0396826	0.0923849	0.163278	0.0214916	0.74902	0.177165	0.86461	0.947032	0.759298	0.436669	0.974469	0.453762	0.251887	-0.0296599	-0.192938	-0.187856	-0.246234	-0.319275	-0.340766	0.285699	0.325381
Cit.11124.1.S1_at	Csi.2344	0.0854758	0.249415	-0.0335103	0.0431126	0.073619	0.133333	0.0139052	0.715032	0.123336	0.93781	0.947158	0.846872	0.585117	0.984362	0.477213	0.227798	0.0172378	-0.116095	-0.248718	-0.215208	-0.399513	-0.413418	0.356907	0.313795
Cit.11125.1.S1_at	---	-0.0373673	0.0999744	-0.173211	-0.0399981	0.0852013	0.0615421	0.108861	0.920823	0.611816	0.611102	0.955424	0.833166	0.85426	0.849971	0.0471257	-0.0528487	0.0319393	-0.0296027	-0.0666119	0.106599	-0.11804	-0.226901	0.134171	0.174169
Cit.11126.1.S1_s_at	Csi.11051	0.00107211	-0.109955	0.0379778	0.0752258	0.0262656	0.0788795	-0.0263483	0.996696	0.438002	0.907996	0.868137	0.954134	0.718025	0.965408	-0.0052559	0.104699	-0.11454	-0.193419	0.0311979	-0.00677987	0.00328995	0.0296382	0.113198	0.0379719
Cit.1113.1.S1_s_at	---	0.226896	0.241558	0.291483	0.154522	0.17136	-0.121512	0.464232	0.20638	0.240997	0.430688	0.79775	0.633386	0.713669	0.154679	-0.482675	-0.724233	0.54455	0.666063	-0.126869	-0.418352	0.295606	-0.168626	0.284528	0.130006
Cit.11131.1.S1_at	Csi.6940	-0.0791805	-0.168529	0.00583353	-0.077245	0.0394624	-0.0585346	0.137459	0.660501	0.21212	0.987676	0.862625	0.92077	0.805992	0.689425	-0.152198	0.0163317	-0.0298654	0.0286691	-0.0132637	-0.0190972	-0.0753333	-0.212793	0.190152	0.267397
Cit.11131.1.S1_s_at	Csi.6940	-0.0749036	-0.186169	0.0554414	-0.0962531	-0.0321034	-0.0963799	0.032173	0.502493	0.063691	0.798366	0.71019	0.909812	0.506107	0.938064	-0.367022	-0.180853	-0.0966525	-0.000272642	0.0246694	-0.0307719	0.00714928	-0.0250237	0.286262	0.382515
Cit.11133.1.S1_at	---	0.0630567	-0.0328301	0.0808645	0.143046	0.0417789	0.0694597	0.0140982	0.827763	0.876145	0.823828	0.753092	0.936643	0.815175	0.98443	-0.0830324	-0.0502023	-0.0797867	-0.149246	0.0632695	-0.0175949	0.0329481	0.0188499	0.203921	0.0608743
Cit.11136.1.S1_s_at	Csi.4475	0.264836	0.740597	-0.00617864	0.0681146	0.0247849	0.0945662	-0.0449964	0.142145	0.00180767	0.991818	0.939065	0.97481	0.806179	0.963026	0.642188	-0.0984091	-0.129947	-0.224513	-0.146865	-0.140686	0.0462716	0.091268	0.0144033	-0.0537113
Cit.11138.1.S1_at	Csi.7448	-0.15172	-0.177947	-0.0173522	-0.264458	0.11507	0.010896	0.219245	0.110114	0.12734	0.956079	0.161482	0.545071	0.967588	0.289722	0.229952	0.407898	0.126435	0.115539	-0.0869806	-0.0696284	-0.193191	-0.412436	-0.191023	0.0734349
Cit.11138.1.S1_s_at	Csi.7448	-0.149689	-0.176037	-0.0372329	-0.240333	0.0675072	0.0868933	0.0481211	0.285522	0.25021	0.924001	0.413573	0.850982	0.725699	0.938705	0.192831	0.368868	0.0666398	-0.0202534	0.0400532	0.0772861	-0.186914	-0.235035	-0.271904	-0.031571
Cit.11139.1.S1_at	---	-0.0676375	-0.211877	0.116358	-0.109443	0.151678	0.173722	0.129633	0.809287	0.210213	0.732795	0.840233	0.594041	0.465308	0.792393	-0.0607174	0.15116	-0.0272627	-0.200985	0.242351	0.125993	0.0933509	-0.0362824	-0.198525	-0.089082
Cit.11141.1.S1_s_at	Csi.1857	0.0667009	-0.0116628	0.184788	0.0289983	0.0190812	-0.162194	0.200356	0.83628	0.961739	0.594456	0.968885	0.976472	0.540477	0.650945	-0.0267177	-0.0150549	-0.363696	-0.201502	0.208239	0.0234508	-0.0277153	-0.228072	0.330033	0.301035
Cit.11142.1.S1_at	Csi.1857	-0.0951287	-0.373132	0.0485046	0.0363583	-0.00405491	-0.095511	0.0874012	0.741445	0.0524914	0.921013	0.962919	0.996177	0.771182	0.898985	-0.295353	0.0777784	-0.125158	-0.0296471	-0.0342642	-0.0827688	-0.177672	-0.265074	0.484259	0.4479
Cit.11144.1.S1_s_at	Csi.6096	0.0599605	1.05706	-0.197843	-0.677514	0.152132	0.149848	0.154415	0.95323	0.0119159	0.823356	0.37825	0.882589	0.843757	0.920706	2.02305	0.965999	1.69915	1.54931	-1.27955	-1.0817	-0.250075	-0.404491	-1.94961	-1.27209
Cit.11147.1.S1_s_at	Csi.6096	0.11344	0.704569	-0.151051	-0.209762	-0.259524	-0.00351545	-0.515533	0.925457	0.212317	0.914223	0.922727	0.843996	0.9978	0.733811	1.71731	1.01274	1.00403	1.00754	-0.914894	-0.763843	-0.709641	-0.194109	-1.18445	-0.974685
Cit.11148.1.S1_s_at	Csi.4427	-0.104323	-0.306983	0.204514	-0.213661	-0.238515	-0.637264	0.160234	0.829312	0.273983	0.713822	0.791863	0.62256	0.0679064	0.863155	0.571995	0.878978	-0.249924	0.38734	0.113135	-0.0913786	-0.307944	-0.468179	-0.523841	-0.310181
Cit.1115.1.S1_s_at	Csi.5261	-0.416794	-0.840601	-0.222478	-0.199935	-0.210973	-0.196981	-0.224965	0.0201182	0.00134212	0.629108	0.760364	0.603076	0.578105	0.719877	-1.02689	-0.186293	0.834356	1.03134	-0.300667	-0.0781893	0.202527	0.427492	-0.551802	-0.351867
Cit.11151.1.S1_s_at	Csi.4427	-0.0893176	-0.0102215	-0.304125	0.0436874	-0.434989	-0.845335	-0.0246431	0.935741	0.98775	0.763368	0.987043	0.600627	0.175547	0.99176	0.87369	0.883912	-0.610675	0.23466	-0.0630513	0.241074	-0.274939	-0.250296	-0.495344	-0.539032
Cit.11154.1.S1_s_at	Csi.4990	-0.1242	-0.485715	0.0480915	0.0612599	-0.037708	-0.179796	0.10438	0.781432	0.0804963	0.948483	0.957037	0.970411	0.6864	0.922323	-0.397028	0.0886878	0.259968	0.439764	-0.00276484	-0.0508564	-0.123994	-0.228374	0.037929	-0.0233309
Cit.11155.1.S1_at	Csi.2154	0.00121174	0.185079	-0.127421	-0.0539867	0.00150374	0.0658036	-0.0627961	0.996827	0.238219	0.679767	0.929375	0.998035	0.812553	0.915042	-0.120903	-0.305983	0.165764	0.0999601	-0.153137	-0.025716	0.0112063	0.0740024	0.10041	0.154397
Cit.11156.1.S1_s_at	Csi.1053	0.159031	0.406689	-0.310361	0.385585	-0.120877	0.742334	-0.984088	0.744794	0.212616	0.621372	0.607037	0.882764	0.0697877	0.0296265	-0.344969	-0.751658	-0.40445	-1.14678	0.302229	0.61259	1.05982	2.04391	-0.492549	-0.878135
Cit.11157.1.S1_s_at	Csi.3864	0.00832664	-0.0376321	0.0812147	-0.0183503	0.0229904	0.00555716	0.0404235	0.97803	0.776904	0.718332	0.967817	0.950854	0.982914	0.92649	-0.0804058	-0.0427737	0.0251655	0.0196084	0.00347985	-0.0777349	-0.029151	-0.0695746	0.116518	0.134868
Cit.11158.1.S1_at	Csi.5330	-0.0523903	-0.207726	-0.22317	0.272138	-0.300515	-0.00918672	-0.591844	0.909854	0.360011	0.595063	0.5795	0.300186	0.985774	0.0667526	-0.536232	-0.328506	0.10102	0.110207	0.0989008	0.32207	0.316681	0.908525	-0.360264	-0.632402
Cit.11159.1.S1_at	---	-0.0250002	0.0523466	-0.125166	-0.00293844	-0.125047	0.000621126	-0.250716	0.961273	0.827823	0.758746	0.997587	0.753974	0.998726	0.572684	-0.0658931	-0.11824	-0.0302337	-0.0308548	-0.0340114	0.091155	-0.0639847	0.186731	0.0311965	0.0341349
Cit.11159.1.S1_s_at	Csi.17315	-0.0471178	0.667229	-1.10446	0.294453	-0.21818	0.566736	-1.0031	0.968294	0.142148	0.226152	0.84237	0.836142	0.364882	0.174881	0.3903	-0.276929	-0.166604	-0.73334	-0.289932	0.814532	0.59608	1.59918	-0.819415	-1.11387
Cit.11160.1.S1_s_at	Csi.5367	-0.0476087	-0.0613934	-0.0814468	-0.00142849	0.0146449	0.0235142	0.00577558	0.822443	0.662292	0.746557	0.997986	0.973587	0.926915	0.992505	0.101588	0.162981	0.306704	0.28319	0.0660767	0.147523	-0.0609018	-0.0666773	-0.470956	-0.469527
Cit.11162.1.S1_s_at	Csi.3026	-0.0660096	-0.219172	0.108616	-0.0894729	0.0391882	0.136879	-0.0585022	0.700564	0.0719335	0.649294	0.809347	0.909211	0.420621	0.891463	-0.487545	-0.268373	0.247061	0.110182	-0.293439	-0.402055	-0.0630257	-0.00452346	0.536123	0.625596
Cit.11165.1.S1_s_at	Csi.5075	0.0159571	0.0618172	0.0957145	-0.109177	0.0277462	0.0411304	0.014362	0.957944	0.644061	0.683663	0.727829	0.942236	0.854717	0.978945	0.0650463	0.00322914	-0.148578	-0.189708	-0.0794428	-0.175157	-0.202787	-0.217149	0.417685	0.526862
Cit.11166.1.S1_at	Csi.5075	0.0226907	0.18971	-0.135536	0.0145859	0.0961387	0.402728	-0.210451	0.973835	0.489331	0.805593	0.992619	0.8825	0.229033	0.774544	0.241549	0.0518388	-0.168121	-0.57085	0.0597365	0.195273	-0.0938377	0.116613	0.0911919	0.0766059
Cit.11167.1.S1_at	Csi.7671	-0.0228786	-0.240355	0.130777	0.0402487	-0.0508435	-0.158591	0.0569045	0.948943	0.102551	0.651848	0.94618	0.897406	0.445674	0.920297	-0.158793	0.081562	-0.213401	-0.0548097	0.00691547	-0.123862	-0.319844	-0.376748	0.599615	0.559366
Cit.11168.1.S1_at	---	0.00270151	-0.361932	0.226432	0.143687	-0.0747174	-0.289257	0.139822	0.995318	0.123412	0.620329	0.853615	0.910807	0.370206	0.858178	-0.4296	-0.0676673	-0.228809	0.0604481	0.0661707	-0.160261	0.0430694	-0.0967524	0.478544	0.334857
Cit.11169.1.S1_at	Csi.4186	-0.00524182	-0.0690072	0.0852456	-0.0321226	-0.0495754	-0.145082	0.045931	0.990543	0.72905	0.819791	0.963319	0.922132	0.568096	0.950595	-0.379417	-0.31041	-0.489147	-0.344066	-0.00786272	-0.0931083	-0.013647	-0.059578	0.832557	0.864679
Cit.11169.1.S1_s_at	Csi.4186	-0.0397036	-0.250966	0.143231	-0.0125782	-0.170984	-0.392131	0.0501619	0.887696	0.0702533	0.588083	0.986846	0.384264	0.0246448	0.926729	-0.532292	-0.281326	-0.6567	-0.264569	0.0585464	-0.0846844	0.155902	0.10574	0.743402	0.75598
Cit.1117.1.S1_at	Csi.3829	-0.040511	-0.193802	0.0651786	0.00586283	-0.0662737	0.0367515	-0.169299	0.901092	0.229875	0.857467	0.995102	0.865394	0.912752	0.674743	0.161132	0.354934	-0.040041	-0.0767926	-0.262975	-0.328153	-0.121203	0.0480961	0.135433	0.12957
Cit.1117.1.S1_s_at	Csi.3829	0.0212632	-0.297708	0.255163	0.106979	0.0755731	-0.0127739	0.16392	0.961924	0.0824174	0.409942	0.849211	0.853198	0.973512	0.719256	-0.377609	-0.0799008	0.150261	0.163035	-0.0712686	-0.326432	0.218485	0.0545654	0.187921	0.080942
Cit.11170.1.S1_at	Csi.5400	-0.0368071	0.0475258	-0.168053	0.00899065	0.0179576	-0.261593	0.297508	0.93822	0.856175	0.690026	0.994391	0.982175	0.366435	0.499414	0.0131831	-0.0343427	-0.17261	0.0889832	0.023099	0.191152	-0.107764	-0.405272	0.206281	0.19729
Cit.11172.1.S1_s_at	Csi.211	-0.398421	0.884221	-0.986873	-1.10468	0.14222	0.421009	-0.136569	0.415136	0.0635246	0.276532	0.147363	0.919407	0.547728	0.945876	2.12759	1.24337	1.52227	1.10126	-1.08835	-0.101478	-0.541386	-0.404817	-2.48157	-1.37689
Cit.11175.1.S1_at	Csi.4076	-0.106334	0.0440104	0.19359	-0.559824	0.0900804	0.19712	-0.016959	0.671878	0.846462	0.579797	0.0400529	0.830803	0.447532	0.983353	0.298136	0.254126	-0.0250708	-0.222191	-0.126804	-0.320394	-0.267252	-0.250293	0.0499593	0.609783
Cit.11175.1.S1_s_at	Csi.4076	-0.0482297	0.17612	0.157718	-0.479988	0.132259	0.219087	0.0454304	0.89804	0.359688	0.667764	0.0983712	0.706309	0.392689	0.955925	0.384161	0.208041	-0.117741	-0.336828	-0.00647321	-0.164191	-0.230258	-0.275688	0.0294947	0.509483
Cit.11178.1.S1_s_at	---	0.0644498	0.329887	-0.267135	0.13255	0.147709	0.706954	-0.411535	0.916964	0.263936	0.637526	0.899214	0.823461	0.0545047	0.497526	0.0249474	-0.30494	-0.474595	-1.18155	0.784911	1.05205	0.485336	0.896871	-0.575238	-0.707788
Cit.11180.1.S1_s_at	Csi.5059	-0.0145486	0.197305	-0.0233882	-0.218003	0.088134	0.13232	0.0439478	0.973752	0.229018	0.957057	0.536679	0.806955	0.588414	0.950595	0.207002	0.00969705	-0.0767769	-0.209097	-0.0606986	-0.0373104	-0.047135	-0.0910827	0.0436991	0.261702
Cit.11181.1.S1_s_at	Csi.6205	0.107326	0.685025	-0.522836	0.163043	0.308511	1.0331	-0.416077	0.905395	0.115379	0.523732	0.923002	0.710639	0.0622644	0.719556	0.700032	0.0150076	-0.269375	-1.30247	0.237508	0.760345	0.445941	0.862017	-0.642981	-0.806023
Cit.11183.1.S1_s_at	Csi.8712	-0.00282513	-0.0354321	0.122587	-0.0957162	0.0110728	-0.021174	0.0433196	0.993172	0.825033	0.633344	0.81266	0.98257	0.941778	0.935545	-0.254654	-0.219222	-0.151674	-0.1305	0.0660151	-0.0565722	0.0549272	0.0116076	0.292178	0.387894
Cit.11185.1.S1_at	---	0.011288	0.121717	-0.121315	0.0338038	-0.0173823	0.159029	-0.193793	0.974724	0.37731	0.638359	0.949751	0.971289	0.383419	0.467712	-0.0244407	-0.146158	-0.0788177	-0.237847	-0.0728864	0.0484286	-0.296116	-0.102322	0.471981	0.438177
Cit.11186.1.S1_s_at	Csi.5581	-0.370295	-1.57328	0.0810384	0.37014	-0.052991	-0.33632	0.230339	0.552268	0.00517519	0.954476	0.824856	0.97778	0.691986	0.90656	-2.22831	-0.655024	0.121288	0.457608	0.53927	0.458232	0.470869	0.24053	0.482838	0.112698
Cit.11188.1.S1_s_at	Csi.17125	0.118606	0.583788	-0.0989534	-0.125424	0.0414876	0.22376	-0.140785	0.563587	0.00198457	0.788755	0.813377	0.94172	0.342959	0.777865	0.380956	-0.202832	0.0663459	-0.157414	-0.191046	-0.0920928	-0.117698	0.0230871	0.0826353	0.208059
Cit.11192.1.S1_s_at	Csi.3854	-0.170346	-0.833196	0.141617	0.17538	-0.0705372	-0.260093	0.119018	0.659406	0.0060417	0.82222	0.853508	0.939748	0.536547	0.912595	-1.39669	-0.563495	0.316836	0.576929	-0.0271534	-0.16877	0.461682	0.342663	0.316689	0.14131
Cit.11193.1.S1_at	Csi.3854	-0.0177196	-0.445084	0.272486	0.118903	0.181326	0.0276691	0.334984	0.984554	0.208489	0.699775	0.931085	0.820187	0.972048	0.719556	-1.17098	-0.7259	0.638661	0.610992	-0.0877754	-0.360261	0.760953	0.42597	0.0136235	-0.105279
Cit.11198.1.S1_s_at	Csi.3745	-0.0253298	0.0909694	-0.0404201	-0.127306	-0.0170057	-0.0109755	-0.0230358	0.901092	0.383059	0.859014	0.56778	0.959772	0.961328	0.958114	0.0660339	-0.0249355	-0.174654	-0.163679	0.051626	0.0920461	-0.114063	-0.0910269	0.115673	0.242979
Cit.11202.1.S1_s_at	Csi.5272	0.054338	0.323374	-0.0067358	-0.151978	0.0174267	0.107885	-0.0730317	0.827229	0.0262766	0.986257	0.665649	0.973566	0.621983	0.883971	0.2261	-0.0972741	-0.0109724	-0.118858	-0.140781	-0.134045	-0.153814	-0.0807822	0.179224	0.331202
Cit.11203.1.S1_at	---	-0.035859	-0.176562	0.180048	-0.11215	0.0536564	0.172634	-0.0653213	0.954032	0.504668	0.715437	0.898477	0.945933	0.651789	0.950595	-0.139497	0.0370645	0.360542	0.187908	-0.0598595	-0.239908	-0.175835	-0.110514	0.013974	0.126124
Cit.11204.1.S1_s_at	Csi.2308	-0.121144	-0.417645	0.143758	-0.093216	-0.0907961	-0.14622	-0.0353725	0.392077	0.00490861	0.590482	0.834244	0.744845	0.460418	0.953261	-0.203672	0.213973	0.181957	0.328177	-0.0844847	-0.228243	-0.177803	-0.14243	0.00965433	0.10287
Cit.11205.1.S1_s_at	Csi.403	0.0500362	0.702655	-0.145437	-0.405593	0.189206	0.433895	-0.0554833	0.93622	0.0144959	0.811531	0.478645	0.730322	0.236837	0.965027	1.34795	0.645293	0.366307	-0.0675877	-0.372897	-0.22746	-0.426746	-0.371263	-0.649595	-0.244001
Cit.11207.1.S1_at	Csi.403	0.0763497	0.239108	-0.278335	0.270589	0.0918368	-0.0431307	0.226804	0.872316	0.350018	0.549829	0.649463	0.882764	0.934767	0.735135	0.361324	0.122215	-0.0811135	-0.0379828	-0.196617	0.081718	-0.0212928	-0.248097	0.145218	-0.125371
Cit.11208.1.S1_at	Csi.4129	0.164531	0.82704	-0.607149	0.278686	0.0908965	1.01267	-0.83088	0.826312	0.0570448	0.442588	0.843272	0.949348	0.0641544	0.269918	0.73689	-0.0901507	-0.209613	-1.22229	0.0923416	0.69949	0.313998	1.14488	-0.593431	-0.872118
Cit.11209.1.S1_s_at	Csi.2105	0.527142	1.12726	-0.405677	0.875817	0.358315	0.700052	0.0165785	0.412764	0.0719335	0.752564	0.506484	0.788793	0.423745	0.996204	0.9115	-0.21576	-0.0465747	-0.746627	0.0986209	0.504298	0.869241	0.852662	-0.675771	-1.55159
Cit.1121.1.S1_s_at	Csi.5410	-0.0692166	0.533556	-0.508962	-0.234341	0.05268	0.394381	-0.289021	0.904609	0.0582511	0.326973	0.765084	0.955728	0.296738	0.688163	0.886284	0.352729	0.321152	-0.0732287	-0.356037	0.152925	-0.167985	0.121036	-0.735608	-0.501268
Cit.11210.1.S1_at	---	-0.0499817	0.0974039	0.104991	-0.353854	-0.123928	-0.138159	-0.109697	0.890142	0.629142	0.782174	0.251842	0.71902	0.610789	0.850958	0.0276264	-0.0697775	-0.071035	0.0671236	0.026098	-0.0788926	-0.0722697	0.0374269	-0.110077	0.243777
Cit.11210.1.S1_s_at	Csi.4705	-0.0292156	0.0151151	0.0669785	-0.170626	-0.0759599	-0.135557	-0.0163631	0.900621	0.920764	0.783439	0.461368	0.73661	0.391968	0.974469	-0.0494314	-0.0645465	-0.510752	-0.375195	0.182441	0.115463	0.054846	0.0712091	0.20267	0.373296
Cit.11215.1.S1_at	Csi.7478	0.0301648	0.0550113	0.128958	-0.0925607	-0.0542177	-0.0174462	-0.0909892	0.932517	0.771261	0.684237	0.861951	0.898688	0.961405	0.865927	-0.0181212	-0.0731325	0.0324039	0.0498501	-0.121989	-0.250947	-0.0536115	0.0373777	0.152805	0.245365
Cit.11216.1.S1_s_at	Csi.4368 /// Csi.7478	-0.00686522	-0.108051	0.136809	-0.0495618	-0.00445154	-0.0210894	0.0121864	0.984091	0.443338	0.590482	0.923002	0.994506	0.942411	0.983554	-0.144894	-0.0368428	-0.00541179	0.0156776	0.0183764	-0.118433	0.00696185	-0.00522451	0.110114	0.159676
Cit.11217.1.S1_s_at	Csi.4368	-0.00700489	-0.149767	0.0720013	0.0565391	-0.116617	-0.0530517	-0.180181	0.98941	0.495327	0.878655	0.945799	0.788908	0.897547	0.748858	-0.196188	-0.0464203	-0.116865	-0.0638132	0.212309	0.140308	0.0232962	0.203478	-0.0497828	-0.106322
Cit.11218.1.S1_s_at	Csi.12294	-0.185875	-0.902107	0.150245	0.188605	-0.087407	-0.172047	-0.00276653	0.406577	0.000360861	0.735304	0.752502	0.872108	0.603879	0.997815	-0.997958	-0.0958507	0.868508	1.04056	-0.110508	-0.260753	0.471303	0.474069	-0.600381	-0.788986
Cit.11218.1.S1_x_at	---	0.0285595	-0.501033	0.160313	0.427264	-0.0450026	-0.142175	0.0521699	0.968294	0.0674254	0.782851	0.429673	0.961235	0.758948	0.965995	-0.74121	-0.240177	1.01417	1.15635	-0.130908	-0.291221	0.271214	0.219044	-0.415	-0.842264
Cit.11219.1.S1_at	Csi.12294	-0.207158	-0.991849	0.144181	0.219916	-0.087129	-0.154512	-0.0197456	0.348033	0.000194964	0.755851	0.706103	0.878076	0.664513	0.984335	-1.1903	-0.198455	0.915553	1.07007	-0.135285	-0.279466	0.606307	0.626053	-0.597277	-0.817192
Cit.1122.1.S1_at	Csi.10206	-0.311806	-0.758357	-0.151282	-0.035226	-0.116989	-0.229441	-0.0045364	0.0265532	0.00036561	0.679282	0.962496	0.752165	0.364241	0.996204	-0.427933	0.330425	-0.203119	0.0263215	-0.442487	-0.291205	-0.544389	-0.539853	1.02851	1.06373
Cit.11221.1.S1_at	---	-0.165691	0.592493	-0.920687	-0.173899	0.0664041	0.714498	-0.58169	0.707532	0.0565522	0.144032	0.868137	0.947447	0.0677995	0.287833	1.02806	0.43557	0.519493	-0.195005	-0.577739	0.342948	-0.474883	0.106807	-0.679576	-0.505678
Cit.11221.1.S1_s_at	Csi.2031	-0.0854165	0.625547	-0.600484	-0.283901	0.0968188	0.621627	-0.427989	0.90331	0.0696259	0.340195	0.769193	0.925727	0.159349	0.58492	1.04421	0.418659	0.316029	-0.305597	-0.343359	0.257125	-0.318581	0.109408	-0.730895	-0.446994
Cit.11226.1.S1_at	Csi.26	0.214054	0.124849	0.406018	0.117781	0.280453	0.0186646	0.542242	0.205668	0.554518	0.268772	0.851907	0.243061	0.966014	0.0499609	-0.221859	-0.346708	-0.157947	-0.176612	0.126111	-0.279907	0.288581	-0.253661	0.569892	0.45211
Cit.11227.1.S1_s_at	Csi.4397	-0.222204	0.00543808	-0.132946	-0.545836	0.201307	0.447196	-0.0445811	0.250152	0.985392	0.763938	0.102969	0.567889	0.09779	0.963026	0.289797	0.284359	-0.046784	-0.49398	-0.12409	0.00885606	-0.155141	-0.11056	-0.0991473	0.446689
Cit.11228.1.S1_at	Csi.4397	-0.170961	-0.132668	-0.212918	-0.172478	0.144434	0.381056	-0.0921889	0.168036	0.381362	0.417632	0.608623	0.537323	0.0371767	0.842073	0.00688195	0.13955	0.107233	-0.273823	-0.157498	0.0554203	-0.211888	-0.119699	0.140672	0.31315
Cit.11229.1.S1_at	Csi.2891	0.0114013	0.0584759	-0.0287047	0.00477833	0.241696	0.250872	0.23252	0.979447	0.75882	0.947107	0.995487	0.223397	0.236928	0.481282	-0.0572757	-0.115752	0.0233012	-0.227571	-0.0105638	0.0181408	0.222075	-0.010445	0.0814339	0.0766556
Cit.11230.1.S1_at	Csi.3880	-0.553678	-1.16807	-0.0624616	-0.447275	0.061556	0.0124524	0.11066	0.0633359	0.00389076	0.951885	0.611588	0.961494	0.988692	0.945034	1.15938	2.32745	1.05119	1.03873	-0.909483	-0.847021	-0.581547	-0.692207	-1.49688	-1.04961
Cit.11230.1.S1_s_at	Csi.3880	-0.481778	-1.01003	0.024746	-0.474653	-0.175235	-0.123318	-0.227151	0.0279336	0.00147934	0.975132	0.387369	0.763564	0.809729	0.785759	0.765218	1.77524	0.713122	0.83644	-0.649164	-0.673911	-0.615129	-0.387978	-1.11925	-0.644595
Cit.11232.1.S1_s_at	Csi.3744	-0.549103	-0.466742	-0.265816	-0.93139	-0.232199	-0.130947	-0.333452	0.0170098	0.123966	0.656179	0.038194	0.675385	0.809161	0.656843	0.678061	1.1448	0.263909	0.394857	0.217024	0.482839	-0.303909	0.029543	-1.91926	-0.987869
Cit.11234.1.S1_s_at	Csi.5007	0.0586634	0.438963	-0.117152	-0.144043	0.0874992	0.122339	0.0526595	0.920052	0.105465	0.846091	0.876691	0.908994	0.798394	0.965498	0.634384	0.195422	0.0713777	-0.0509613	0.125074	0.242225	0.119232	0.0665723	-0.773684	-0.629641
Cit.11236.1.S1_at	Csi.2302	0.243583	0.014044	0.421343	0.302744	0.190662	0.0578058	0.323518	0.129202	0.957569	0.261297	0.433768	0.54766	0.881126	0.379922	-0.247028	-0.261072	1.317	1.25919	-0.786943	-1.20829	0.598893	0.275375	-0.322192	-0.624936
Cit.11237.1.S1_s_at	Csi.2302	0.365665	0.0616607	0.477686	0.568729	-0.0861723	-0.328948	0.156603	0.0068964	0.776018	0.207398	0.0323971	0.837915	0.157577	0.758214	-0.266874	-0.328534	0.956506	1.28545	-0.755215	-1.2329	0.795518	0.638915	-0.26207	-0.830799
Cit.11238.1.S1_at	---	0.0298918	0.164041	-0.0437681	-0.0296917	0.171782	0.462083	-0.11852	0.957251	0.478405	0.939163	0.97653	0.658966	0.0910781	0.874136	0.152872	-0.0111692	-0.226937	-0.68902	0.155246	0.199014	-0.0941402	0.0243794	0.230031	0.259723
Cit.11240.1.S1_at	---	-0.0321212	0.0258098	0.0435802	-0.166727	0.0315842	0.0494197	0.0137486	0.937138	0.914574	0.926542	0.730497	0.959672	0.892722	0.986846	-0.00788471	-0.0336945	0.268721	0.219302	0.00407075	-0.0395094	-0.136841	-0.15059	-0.145151	0.0215762
Cit.11241.1.S1_s_at	Csi.8943	0.152871	0.367059	0.107777	-0.0115888	0.690239	1.42082	-0.0403451	0.831049	0.388598	0.916594	0.995784	0.136167	0.00578864	0.981944	0.335556	-0.0315021	1.25503	-0.16579	-0.305132	-0.412909	-0.356614	-0.316269	-0.00698058	0.0046082
Cit.11242.1.S1_at	Csi.656	-0.057695	-0.082798	0.128185	-0.22022	-0.1076	-0.0375554	-0.177644	0.819371	0.617631	0.658663	0.46228	0.698784	0.899827	0.6048	-0.0488482	0.0339498	-0.0863541	-0.0487987	0.0473596	-0.0808253	-0.191201	-0.0135573	0.0840275	0.304248
Cit.11243.1.S1_at	Csi.7095	-0.0133219	-0.198138	0.0738862	0.0838823	0.0464106	0.0938747	-0.0010535	0.974996	0.21609	0.833573	0.876781	0.921753	0.717151	0.999209	-0.206151	-0.00801358	0.135223	0.0413481	-0.0148083	-0.0886946	0.103009	0.104062	0.00895407	-0.0749282
Cit.11244.1.S1_s_at	Csi.3286	-0.0688666	-0.519791	0.384851	-0.0737464	-0.00848889	-0.140767	0.123789	0.884582	0.0302595	0.367333	0.939077	0.993811	0.713985	0.881778	-0.888312	-0.368521	0.206415	0.347182	-0.18595	-0.570801	0.2552	0.131411	0.499815	0.573561
Cit.11245.1.S1_s_at	---	0.0348335	-0.128958	0.207609	0.0269048	0.0567729	-0.0562834	0.169829	0.915917	0.434117	0.467967	0.966822	0.886409	0.848796	0.661052	-0.369665	-0.240707	0.0894757	0.145759	-0.0972065	-0.304816	0.0932696	-0.0765596	0.393677	0.366772
Cit.11246.1.S1_at	Csi.3286	-0.0421496	-0.405354	0.324029	-0.0464008	0.053997	0.0665629	0.0414311	0.930932	0.0650715	0.415581	0.958866	0.939558	0.87763	0.966645	-0.741149	-0.335795	0.0422804	-0.0242825	-0.0204325	-0.344462	0.352838	0.311407	0.356598	0.402998
Cit.11247.1.S1_at	Csi.3882	-0.0109968	-0.116512	0.0905202	-0.00733135	0.119442	0.0704247	0.16846	0.98085	0.520262	0.801683	0.994391	0.705507	0.812892	0.693688	-0.320892	-0.20438	0.205619	0.135194	0.29662	0.206099	0.104658	-0.0638013	-0.183224	-0.175893
Cit.11248.1.S1_s_at	Csi.3882	-0.0558074	-0.222401	0.0949466	-0.041659	0.060452	-0.026625	0.147529	0.849937	0.168467	0.781618	0.949444	0.882764	0.939181	0.736709	-0.44886	-0.226459	0.212615	0.23924	0.198349	0.103403	0.0528398	-0.0946893	-0.0390491	0.00260989
Cit.1125.1.S1_at	Csi.5410	-0.0257523	0.354921	-0.526958	0.0939995	0.000448989	0.297447	-0.296549	0.971959	0.19315	0.293972	0.929617	0.999324	0.435873	0.659743	0.968602	0.613681	0.398566	0.10112	-0.31946	0.207498	-0.363478	-0.0669296	-0.7228	-0.8168
Cit.11250.1.S1_s_at	Csi.2253	-0.0268583	0.458406	-0.373215	-0.16658	0.0321679	0.313777	-0.249441	0.966646	0.0606838	0.390602	0.830067	0.970962	0.345495	0.689425	0.406428	-0.0519777	-0.0717033	-0.38548	0.0493048	0.42252	-0.0031946	0.246247	-0.389362	-0.222782
Cit.11252.1.S1_s_at	Csi.3876	-0.0071022	-0.377632	0.22662	0.12949	-0.0754455	-0.259901	0.10901	0.982529	0.00415296	0.322422	0.671878	0.763412	0.0968552	0.749453	-0.526434	-0.148803	0.312738	0.572639	-0.264753	-0.491373	0.314612	0.205602	0.0776308	-0.0518592
Cit.11253.1.S1_at	Csi.3942	-0.0152211	0.0251935	-0.151511	0.0801932	0.122826	0.159111	0.0865404	0.98752	0.960621	0.861561	0.959014	0.908649	0.814902	0.959099	0.0908719	0.0656784	0.104909	-0.0542017	0.164597	0.316108	0.200109	0.113569	-0.460724	-0.540917
Cit.11253.1.S1_s_at	Csi.3942	-0.00283372	-0.0807186	-0.0223741	0.0945057	0.0284629	0.0500509	0.00687491	0.993172	0.576209	0.949122	0.813377	0.946375	0.835	0.99176	-0.0752102	0.00550842	-0.100237	-0.150288	0.314459	0.336833	0.280153	0.273278	-0.394996	-0.489502
Cit.11255.1.S1_at	---	0.0804305	0.360615	-0.275271	0.158385	0.234848	0.52047	-0.0507741	0.901092	0.26339	0.658663	0.887099	0.68916	0.20733	0.971602	0.540471	0.179857	0.191995	-0.328475	0.00243992	0.277711	0.330548	0.381323	-0.708742	-0.867127
Cit.11256.1.S1_at	Csi.1437	0.0966775	0.134972	0.0735872	0.0844028	0.0299741	-0.173086	0.233035	0.356617	0.207737	0.733351	0.783541	0.925727	0.211105	0.178274	-0.168906	-0.303878	0.240356	0.413443	-0.272253	-0.34584	0.173553	-0.0594813	0.203705	0.119302
Cit.11257.1.S1_at	Csi.1437	-0.0377964	0.288098	-0.230708	-0.171924	-0.192704	-0.275307	-0.110101	0.954039	0.274289	0.650154	0.836001	0.685575	0.452547	0.909837	0.0971327	-0.190965	-0.0208799	0.254427	-0.189529	0.0411793	0.135977	0.246077	-0.272672	-0.100748
Cit.11257.1.S1_s_at	Csi.1437	0.144011	0.250383	0.125863	0.0601493	-0.0176167	-0.331735	0.296501	0.339918	0.106465	0.684096	0.919647	0.975006	0.0918529	0.274525	-0.216887	-0.467269	0.219407	0.551142	-0.321627	-0.44749	0.320767	0.0242654	0.198921	0.138771
Cit.11258.1.S1_at	Csi.3735	-0.0742738	-0.0598492	-0.0967446	-0.0684782	0.0344522	0.0312302	0.0376742	0.814175	0.790083	0.812527	0.924462	0.956856	0.938904	0.964909	-0.0640309	-0.00418166	-0.10262	-0.13385	-0.11772	-0.0209757	0.188995	0.15132	0.0172932	0.0857713
Cit.11258.1.S1_s_at	Csi.3735	-0.00324062	0.0973852	-0.177318	0.0701127	0.0245506	-0.0590918	0.108193	0.99432	0.617657	0.595235	0.914893	0.968466	0.859339	0.848632	0.174758	0.0773724	-0.0276377	0.0314541	-0.039071	0.138247	-0.101532	-0.209725	0.0131241	-0.0569886
Cit.1126.1.S1_at	---	0.0690561	-0.41004	0.211291	0.40801	0.0365096	-0.0429708	0.11599	0.899536	0.125353	0.693539	0.447946	0.970385	0.941778	0.906731	-0.234734	0.175307	-0.0175824	0.0253885	0.1912	-0.0200908	-0.062417	-0.178407	0.264673	-0.143337
Cit.1126.1.S1_s_at	---	0.00979665	-0.28237	0.0883272	0.22373	-0.0148294	0.049163	-0.0788217	0.985901	0.187023	0.854517	0.670983	0.986732	0.912408	0.923964	-0.0803704	0.202	0.107433	0.0582699	0.0461477	-0.0421795	-0.181359	-0.102537	0.108163	-0.115567
Cit.11261.1.S1_at	---	-0.171572	-0.211012	0.0652727	-0.374176	-0.0394633	-0.0987697	0.019843	0.141554	0.131742	0.833443	0.0838434	0.925727	0.652546	0.974521	0.00836793	0.21938	-0.0201441	0.0786256	-0.212759	-0.278031	-0.336465	-0.356308	0.261579	0.635755
Cit.11262.1.S1_s_at	Csi.5694	-0.00976988	0.0294592	0.333935	-0.392999	0.346048	0.222457	0.46964	0.985901	0.917804	0.386719	0.321821	0.17427	0.468439	0.183403	0.175693	0.146234	0.404333	0.181876	-0.219915	-0.553849	-0.158249	-0.627889	0.129383	0.522383
Cit.11264.1.S1_s_at	Csi.4290	0.0280575	-0.181047	0.113675	0.152395	0.0443372	-0.0078382	0.0965126	0.941077	0.279192	0.733441	0.727829	0.92917	0.983776	0.861124	-0.198817	-0.0177693	-0.12202	-0.114182	0.139113	0.0254381	0.112832	0.016319	0.155741	0.00334556
Cit.11267.1.S1_s_at	Csi.1713	-0.0443352	-0.20952	0.187139	-0.111968	0.0865551	-0.0168849	0.189995	0.897333	0.218398	0.55694	0.836001	0.821474	0.96506	0.640103	-0.313561	-0.104041	0.0105055	0.0273903	0.0983697	-0.0887697	0.0896495	-0.100346	0.134417	0.246385
Cit.11268.1.S1_s_at	Csi.4240	0.0302756	-0.117282	0.186174	0.0228526	-0.0294985	-0.197258	0.138261	0.914892	0.402894	0.446787	0.967196	0.945792	0.268146	0.68592	-0.100749	0.0165334	-0.117926	0.0793321	-0.0100679	-0.196242	-0.253436	-0.391697	0.498552	0.475699
Cit.1127.1.S1_s_at	Csi.5396	0.038072	0.21064	0.0519383	-0.147208	0.0244455	0.0194535	0.0294375	0.848208	0.0546199	0.828524	0.531652	0.944848	0.932766	0.950595	0.194487	-0.0161528	-0.1129	-0.132354	-0.077057	-0.128995	-0.167769	-0.197206	0.24537	0.392578
Cit.11271.1.S1_at	Csi.3849	0.0485964	0.11952	0.121808	-0.0940664	0.273634	0.430663	0.116605	0.911703	0.605717	0.781505	0.89945	0.328783	0.100439	0.869821	0.141488	0.0219676	0.210848	-0.219815	0.125453	0.0036448	0.148715	0.0321101	-0.279239	-0.185173
Cit.11272.1.S1_at	---	-0.0625199	-0.0689275	-0.211302	0.0907753	-0.0337234	-0.244393	0.176946	0.807822	0.697032	0.451072	0.858564	0.945933	0.222888	0.625253	-0.144868	-0.07594	-0.0356072	0.208786	-0.0192849	0.192017	0.0198074	-0.157139	0.0515018	-0.0392735
Cit.11272.1.S1_s_at	Csi.3849	-0.0352469	-0.15186	-0.0730979	0.118149	-0.0499985	0.170428	-0.270425	0.900519	0.278856	0.80613	0.754657	0.887292	0.36736	0.253371	-0.254054	-0.102194	0.353639	0.183211	-0.0254115	0.0476864	0.34473	0.615155	-0.522306	-0.640456
Cit.11275.1.S1_s_at	Csi.6214	0.056966	0.185829	-0.0819196	0.0687152	-0.0296127	-0.0949649	0.0357396	0.859964	0.290167	0.828824	0.915663	0.959672	0.739571	0.963026	0.161854	-0.0239747	-0.422316	-0.327351	0.243438	0.325358	0.229678	0.193938	-0.155955	-0.22467
Cit.11276.1.S1_at	Csi.3850	0.0745756	-0.180596	0.0409821	0.365601	0.0113112	-0.0142095	0.036832	0.74902	0.242211	0.91485	0.128443	0.985323	0.967637	0.956502	-0.241962	-0.0613656	0.369576	0.383786	-0.213199	-0.254181	-0.00087472	-0.0377067	0.210764	-0.154837
Cit.11276.1.S1_s_at	Csi.3850	0.102555	-7.559e-05	0.076762	0.234087	-0.118263	-0.237949	0.0014231	0.42525	0.999665	0.766375	0.291367	0.561188	0.132601	0.998272	-0.155828	-0.155752	0.22535	0.463299	-0.190296	-0.267058	0.050984	0.0495609	0.106913	-0.127174
Cit.11277.1.S1_s_at	Csi.1707	-0.0669631	0.143536	-0.0508726	-0.295582	-0.118527	-0.140073	-0.0969808	0.692909	0.242139	0.852631	0.119443	0.547943	0.406866	0.783365	-0.073168	-0.216704	-0.264178	-0.124106	-0.0690625	-0.01819	-0.0291316	0.0678492	0.215554	0.511136
Cit.1128.1.S1_at	Csi.5469	-0.0928559	-0.196815	-0.0180706	-0.0664961	-0.0533737	0.0960203	-0.202768	0.602875	0.168276	0.962315	0.896825	0.882764	0.672575	0.495423	-0.0912972	0.105518	-0.165953	-0.261973	0.0750765	0.0931471	0.0444893	0.247257	-0.0563801	0.0101159
Cit.1128.1.S1_s_at	Csi.5469	-0.0950197	-0.055205	-0.136081	-0.0966528	-0.0584624	0.200705	-0.31763	0.520878	0.716056	0.583384	0.807185	0.849151	0.242345	0.112528	0.0423488	0.0975539	-0.338694	-0.5394	0.112976	0.249057	0.00671558	0.324346	-0.0257782	0.0708746
Cit.11284.1.S1_at	---	0.00764457	0.0518121	0.0892359	-0.117883	-0.184974	-0.167884	-0.202064	0.985901	0.80797	0.816786	0.833917	0.503265	0.511472	0.629157	0.139697	0.0878851	0.250299	0.418183	-0.0226865	-0.111922	-0.249472	-0.0474074	-0.291229	-0.173347
Cit.11285.1.S1_s_at	Csi.4914	-0.025162	1.01866	-0.413659	-0.68125	0.327842	0.622189	0.0334952	0.981624	0.011742	0.574752	0.347986	0.63222	0.222016	0.984335	1.92402	0.905358	1.56492	0.942731	-1.00283	-0.589174	-0.296962	-0.330457	-1.89943	-1.21818
Cit.11286.1.S1_at	---	-0.163827	-0.460789	-0.0246296	-0.011027	-0.154576	0.0235439	-0.332696	0.678355	0.109074	0.975197	0.994955	0.810824	0.971298	0.625335	0.318749	0.779538	-0.881653	-0.905197	1.48047	1.5051	-0.447147	-0.114451	-0.87322	-0.862193
Cit.11287.1.S1_s_at	Csi.794	0.0852367	0.0397768	0.12703	0.0914863	-0.00257388	0.0746751	-0.0798228	0.78578	0.870643	0.749228	0.895304	0.997082	0.834492	0.912847	-0.00126393	-0.0410408	0.27957	0.204895	-0.207359	-0.334389	-0.178325	-0.0985022	0.233951	0.142464
Cit.11288.1.S1_at	Csi.794	0.116059	0.166301	-0.0376158	0.223008	0.0579409	0.1432	-0.0273185	0.621046	0.38485	0.938031	0.591496	0.911258	0.606965	0.973326	0.208898	0.0425973	0.343073	0.199873	-0.276912	-0.239296	-0.203405	-0.176087	0.162133	-0.0608756
Cit.11290.1.S1_at	Csi.794	0.138259	0.173087	0.187557	0.0583224	-0.0702834	0.0932483	-0.233815	0.416856	0.307114	0.54729	0.927849	0.859889	0.731589	0.497804	0.0305799	-0.142507	0.198077	0.104828	-0.201405	-0.388962	-0.129116	0.104699	0.241064	0.182742
Cit.11291.1.S1_s_at	---	0.0679786	0.0347414	0.127435	0.0438191	0.00464809	-0.0864377	0.0957339	0.795379	0.862104	0.6903	0.94598	0.995268	0.747382	0.856441	0.127022	0.0922803	0.0613615	0.147799	-0.0975483	-0.224984	-0.215146	-0.31088	0.231957	0.188138
Cit.11292.1.S1_at	---	0.0791292	0.0904597	0.0020565	0.147269	-0.00153363	-0.0456071	0.0425398	0.770546	0.641007	0.99686	0.753517	0.998294	0.894978	0.955047	-0.0321037	-0.122563	0.0385765	0.0841836	0.0113429	0.00928635	-0.106723	-0.149263	0.207266	0.059997
Cit.11296.1.S1_at	---	-0.199751	-0.0453892	-0.334225	-0.225691	0.0275742	0.00181782	0.0533306	0.184448	0.831219	0.29969	0.557736	0.963104	0.996871	0.941642	0.295284	0.340673	0.147964	0.146146	0.112101	0.446327	-0.0978159	-0.151147	-0.732612	-0.506921
Cit.11296.1.S1_s_at	Csi.3778	-0.211749	0.0220919	-0.400956	-0.2628	-0.0979576	-0.232001	0.0360854	0.235107	0.934182	0.28081	0.547738	0.829776	0.402438	0.967698	0.362203	0.340111	0.0890274	0.321028	0.0747386	0.475695	-0.0544132	-0.0904986	-0.890346	-0.627546
Cit.113.1.S1_s_at	Csi.3978	-0.0651446	-0.179267	-0.189125	0.170984	0.517837	1.04951	-0.0138388	0.978431	0.87255	0.935194	0.962357	0.782014	0.39263	0.997647	-1.01067	-0.831405	-0.934771	-1.98428	1.07287	1.26199	1.429	1.44284	-0.137289	-0.308272
Cit.1130.1.S1_at	---	0.0288623	0.0672889	-0.0423552	0.0625279	-0.080047	-0.00496546	-0.155128	0.948607	0.758984	0.93036	0.931324	0.857189	0.990449	0.767579	-0.107326	-0.174615	0.0300008	0.0349663	-0.0783614	-0.0360062	-0.298167	-0.143038	0.417537	0.355009
Cit.11300.1.S1_s_at	Csi.242	-0.0194655	-0.00945377	-0.0242455	-0.0252871	0.012821	0.0351538	-0.0095118	0.935741	0.948129	0.93036	0.95387	0.973569	0.863872	0.983922	0.185425	0.194879	0.211502	0.176348	-0.21774	-0.193495	-0.170214	-0.160702	-0.0256451	-0.000357997
Cit.11301.1.S1_at	---	-0.0357595	0.222253	-0.169474	-0.16114	0.154123	0.186621	0.121626	0.921323	0.190995	0.603619	0.715417	0.589559	0.432839	0.813592	0.27751	0.0552573	0.111111	-0.0755097	-0.0351205	0.134354	-0.0703815	-0.192008	-0.183176	-0.0220359
Cit.11303.1.S1_s_at	Csi.3448 /// Csi.5385	0.178199	0.299208	0.173087	0.0677022	-0.0232778	-0.0993646	0.052809	0.292539	0.0983059	0.623259	0.923002	0.971641	0.741683	0.945095	0.252507	-0.0467013	-0.307004	-0.20764	-0.22769	-0.400777	-0.498331	-0.55114	1.02724	0.959537
Cit.11308.1.S1_at	---	-0.0129895	-0.0534638	0.0829059	-0.0688041	0.00401695	-0.0267352	0.0347691	0.97948	0.814996	0.842405	0.924397	0.99612	0.948456	0.967451	0.00254976	0.0560136	0.0542113	0.0809465	-0.0415553	-0.124461	0.115821	0.0810515	-0.14669	-0.0778863
Cit.11309.1.S1_s_at	Csi.4934	-0.0495476	-0.0866918	-0.00164909	-0.0618033	-0.0378156	-0.0724477	-0.00318353	0.73211	0.395544	0.995352	0.846815	0.878076	0.627997	0.995353	-0.0223156	0.0643762	0.041	0.113448	0.00522009	0.00686918	-0.0827074	-0.0795239	-0.0540848	0.00771847
Cit.1131.1.S1_at	Csi.5527	0.00830867	-0.111024	0.100038	0.0361633	-0.0464528	0.0576294	-0.150535	0.985171	0.556538	0.784074	0.959014	0.92917	0.861602	0.751427	-0.0575845	0.053439	-0.107121	-0.16475	-0.00835356	-0.108392	-0.0235454	0.12699	0.16274	0.126577
Cit.11310.1.S1_at	---	0.0857795	0.0199767	0.129622	0.110339	0.016199	0.0626788	-0.0302809	0.742068	0.931389	0.710275	0.845924	0.979756	0.848013	0.969736	0.0727498	0.0527731	0.0281035	-0.0345753	0.0307256	-0.0988966	-0.00948597	0.0207949	0.0240749	-0.086264
Cit.11312.1.S1_at	Csi.3868	-0.0499602	-0.0384161	0.0143276	-0.127306	-0.00583225	0.0265918	-0.0382563	0.837651	0.816195	0.969224	0.725812	0.992901	0.925995	0.947342	-0.0180338	0.0203823	-0.108859	-0.135451	0.155103	0.140775	0.0801098	0.118366	-0.18985	-0.0625435
Cit.11314.1.S1_at	Csi.1789	0.235752	1.29936	-0.604671	0.0197117	0.0264368	0.377488	-0.324615	0.736247	0.0080613	0.485014	0.994391	0.989741	0.591796	0.822503	1.66967	0.370312	-0.302772	-0.68026	-0.835082	-0.230411	-0.796615	-0.472001	0.648435	0.628723
Cit.11315.1.S1_at	---	0.219171	1.02928	-0.306853	-0.0582668	0.202431	0.265602	0.139261	0.684887	0.0111391	0.693703	0.972343	0.820009	0.667042	0.928019	1.2349	0.205623	-0.105879	-0.37148	-0.590231	-0.283378	-0.466214	-0.605474	0.461934	0.5202
Cit.11316.1.S1_s_at	Csi.12605	-0.221732	0.631523	-0.818308	-0.485131	-0.188132	-0.146637	-0.229626	0.698008	0.119812	0.281335	0.607037	0.844612	0.849283	0.869577	1.6657	1.03417	1.35784	1.50447	-0.530421	0.287887	0.0672882	0.296914	-3.08449	-2.59936
Cit.11319.1.S1_at	Csi.1389	-0.127799	0.0439724	-0.259289	-0.171952	0.191342	0.237988	0.144696	0.642415	0.867418	0.510152	0.772283	0.589325	0.41596	0.823454	0.0605751	0.0166027	0.196965	-0.0410227	-0.102252	0.157037	0.00277	-0.141926	-0.160351	0.0116017
Cit.11322.1.S1_s_at	Csi.1389	0.0537926	0.140337	0.0962007	-0.0735301	0.303737	0.511239	0.0962351	0.892307	0.508588	0.822687	0.922516	0.198255	0.0383349	0.889125	0.262788	0.12245	0.390102	-0.121137	-0.110803	-0.207004	-0.1491	-0.245335	-0.00774579	0.0657843
Cit.11324.1.S1_at	Csi.2908	-0.073332	0.0867854	-0.105547	-0.203456	0.119649	0.243308	-0.00401001	0.728755	0.585926	0.714821	0.494126	0.637286	0.186962	0.996078	-0.0587043	-0.14549	-0.0879009	-0.331209	0.110438	0.215985	-0.0320443	-0.0280343	0.0767517	0.280208
Cit.11325.1.S1_at	Csi.2908	-0.10678	-0.0953257	-0.185904	-0.0423479	0.184013	0.0512951	0.316731	0.829043	0.777159	0.748348	0.972343	0.74411	0.931306	0.64232	-0.0898034	0.00552235	0.0573597	0.00606454	-0.150752	0.0351512	-0.150688	-0.467419	0.356109	0.398456
Cit.11327.1.S1_s_at	Csi.3956	-0.0917944	-0.421094	0.255486	-0.112558	-0.0994219	-0.183379	-0.0154647	0.610394	0.00530132	0.329174	0.785383	0.71615	0.345823	0.980336	-0.10824	0.312854	0.294087	0.477466	0.00445942	-0.251027	-0.152919	-0.137455	-0.275891	-0.163334
Cit.11329.1.S1_s_at	Csi.8447	-0.0278732	-0.149166	0.174367	-0.109666	0.0952158	-0.199624	0.390056	0.951905	0.448287	0.629086	0.858697	0.820759	0.444881	0.20443	-0.34795	-0.198784	0.0170456	0.21667	0.103192	-0.0711749	0.069449	-0.320607	0.211246	0.320912
Cit.11332.1.S1_at	Csi.5333	0.0943752	-0.0252149	0.0082471	0.302953	0.190952	0.193177	0.188727	0.706996	0.913448	0.986257	0.36066	0.478727	0.434883	0.667385	-0.0948905	-0.0696755	0.246818	0.0536409	-0.0339832	-0.0422303	-0.0771351	-0.265862	0.293135	-0.00981784
Cit.11332.1.S1_s_at	Csi.5333	0.0184656	-0.157081	0.120538	0.0924991	0.0131009	-0.0641047	0.0903065	0.965225	0.34042	0.70752	0.862348	0.983685	0.824862	0.868408	-0.327161	-0.17008	-0.0994844	-0.0353797	-0.00224445	-0.122783	-0.0772265	-0.167533	0.547195	0.454696
Cit.11334.1.S1_at	Csi.2288	0.00752466	0.444362	-0.214848	-0.206711	0.223004	0.498997	-0.0529882	0.98941	0.0464402	0.617105	0.726987	0.531931	0.0747486	0.956502	0.359418	-0.0849437	0.0170266	-0.48197	0.0947836	0.309632	0.247538	0.300526	-0.484361	-0.27765
Cit.11334.1.S1_s_at	Csi.2288	0.00973297	0.142744	0.0325637	-0.145814	0.0842538	0.112986	0.0555219	0.975079	0.24293	0.914223	0.600818	0.716855	0.521057	0.898155	0.0018673	-0.140877	0.0920392	-0.0209464	-0.0599685	-0.0925322	0.116902	0.0613802	-0.0518394	0.0939746
Cit.11335.1.S1_at	---	-0.115553	-0.133072	0.106358	-0.323446	0.179166	0.236167	0.122165	0.827366	0.706331	0.879857	0.665444	0.778112	0.609479	0.916116	-0.169928	-0.0368556	0.792961	0.556794	-0.188239	-0.294597	-0.297352	-0.419517	-0.133356	0.19009
Cit.11337.1.S1_s_at	Csi.4550	0.340687	0.709932	0.336751	-0.0142967	-0.0718206	-0.404369	0.260728	0.0660137	0.0046065	0.430223	0.992204	0.916933	0.181225	0.651056	0.649574	-0.0603577	-0.709451	-0.305082	-0.166377	-0.503128	-0.386349	-0.647077	1.05698	1.07127
Cit.11338.1.S1_s_at	Csi.4550	0.247906	0.47378	0.153209	0.124242	-0.00883494	-0.237438	0.219769	0.0647188	0.00795332	0.645504	0.811805	0.990778	0.301025	0.560287	0.414083	-0.0596968	-0.337337	-0.0998986	-0.0638079	-0.217017	-0.0720051	-0.291774	0.425848	0.301606
Cit.1134.1.S1_s_at	Csi.5808	-0.0634824	1.02948	-0.833292	-0.388556	0.257248	0.891866	-0.37737	0.957359	0.027503	0.326973	0.760039	0.797226	0.127785	0.775428	0.926328	-0.103149	-0.145994	-1.03786	-0.247426	0.585866	0.337127	0.714497	-0.708973	-0.320417
Cit.11340.1.S1_s_at	Csi.5466	0.0666217	0.256858	0.062292	-0.117266	-0.101721	-0.188595	-0.0148461	0.803207	0.110284	0.866405	0.81261	0.754485	0.399244	0.983353	-0.230488	-0.487346	-0.368489	-0.179894	-0.0422825	-0.104574	0.226577	0.241423	0.413904	0.53117
Cit.11343.1.S1_s_at	Csi.5394	0.00901293	0.298542	-0.0350417	-0.236189	0.0224571	-0.0791085	0.124023	0.984044	0.0712857	0.935917	0.490556	0.970411	0.782943	0.802185	0.00707491	-0.291467	-0.231791	-0.152682	0.155381	0.190423	-0.10257	-0.226593	0.208018	0.444206
Cit.11346.1.S1_at	Csi.1494	0.0276431	0.301376	-0.189695	-0.0279138	0.209428	0.222772	0.196084	0.960879	0.163551	0.655166	0.979037	0.55273	0.468439	0.739206	0.577712	0.276337	0.50765	0.284878	-0.430041	-0.240347	-0.319293	-0.515377	-0.0847166	-0.0568027
Cit.11349.1.S1_s_at	Csi.2628	-0.0371048	-0.321299	0.086562	0.122298	-0.0106592	-0.0912362	0.0699179	0.889364	0.0172935	0.748528	0.727005	0.983818	0.659363	0.878954	-0.285076	0.0362231	-0.049419	0.0418172	0.166709	0.080147	-0.0192076	-0.0891254	0.120115	-0.00218327
Cit.11352.1.S1_at	---	-0.0402717	0.0184188	-0.0378003	-0.102654	0.0215196	-0.121944	0.164983	0.894404	0.926765	0.921393	0.829544	0.967639	0.588414	0.653253	-0.0206373	-0.0390561	0.0754789	0.197422	0.0336202	0.0714205	-0.0695676	-0.23455	-0.0583923	0.0442617
Cit.11353.1.S1_s_at	Csi.5605 /// Csi.8954	-0.0268445	-0.00340336	-0.045455	-0.0324885	-0.0559858	-0.139878	0.0279066	0.921326	0.984865	0.878013	0.949798	0.853803	0.434883	0.961802	0.0197869	0.0231903	-0.606058	-0.46618	0.148261	0.193716	0.166964	0.139057	0.174387	0.206876
Cit.11356.1.S1_s_at	Csi.3975	-0.102847	0.897141	-1.43229	0.223492	-0.264786	0.849398	-1.37897	0.965369	0.337149	0.377945	0.951886	0.921525	0.519211	0.438863	1.22936	0.332218	-0.529678	-1.37908	-0.636993	0.795299	-0.443362	0.935609	-0.0399421	-0.263434
Cit.11359.1.S1_at	---	0.0569342	0.334692	-0.0494676	-0.112697	0.0725681	0.0870462	0.0580901	0.80911	0.0198467	0.878677	0.779293	0.820187	0.700178	0.912595	0.293015	-0.0416772	0.156221	0.0691752	-0.267026	-0.217558	-0.159531	-0.217621	0.136152	0.248849
Cit.11359.1.S1_s_at	Csi.5497	0.0852473	0.397102	-0.115748	-0.0230285	0.0269535	0.14192	-0.0880129	0.634576	0.00637774	0.6726	0.967606	0.954134	0.469494	0.841239	0.364851	-0.0322506	0.0101162	-0.131804	-0.227084	-0.111336	-0.199153	-0.11114	0.207385	0.230414
Cit.1136.1.S1_s_at	Csi.4893	0.100653	1.03654	-0.609057	-0.122473	0.300387	0.924427	-0.323654	0.914892	0.0215828	0.451072	0.945799	0.729559	0.0980192	0.80874	1.40557	0.369033	0.842024	-0.0824037	-1.04231	-0.433253	-0.854454	-0.5308	0.10206	0.224533
Cit.11363.1.S1_s_at	Csi.3900	0.0387776	0.405646	0.0357324	-0.323871	0.160696	0.33461	-0.0132179	0.923512	0.032339	0.943095	0.35466	0.624222	0.162658	0.987618	0.247644	-0.158002	0.197113	-0.137496	-0.0449868	-0.0807191	0.0507249	0.0639428	-0.231046	0.0928249
Cit.11364.1.S1_at	Csi.3900	-0.0853351	-0.125116	-0.101256	-0.0322198	-0.0112865	-0.140953	0.11838	0.744048	0.503778	0.783653	0.96399	0.988067	0.588598	0.824748	-0.116564	0.00855193	-0.0822774	0.0586759	-0.0521462	0.0491094	0.168341	0.0499609	-0.0579359	-0.0257162
Cit.11366.1.S1_at	Csi.1809	-0.0840509	-0.539369	0.0878858	0.196783	-0.00762862	-0.00517728	-0.01008	0.771675	0.00541281	0.826728	0.65913	0.993127	0.990314	0.991733	-0.764319	-0.224951	0.521277	0.526454	-0.283613	-0.371499	0.154115	0.164195	0.237562	0.0407791
Cit.11367.1.S1_x_at	---	-0.213913	0.0614301	-0.147389	-0.562263	-0.0755842	-0.220377	0.0692089	0.241051	0.802856	0.719772	0.072691	0.882978	0.442385	0.933005	0.517954	0.456523	0.206142	0.42652	0.00639414	0.153783	0.255045	0.185836	-1.38523	-0.822967
Cit.11368.1.S1_at	Csi.3542	-0.0801572	-0.341531	-0.0287328	0.127363	0.00518828	-0.0751891	0.0855657	0.730058	0.0320148	0.945769	0.775317	0.994648	0.782446	0.874773	-0.171834	0.169697	0.0287667	0.103956	0.0230297	0.0517625	0.0366457	-0.04892	-0.0328701	-0.160233
Cit.11369.1.S1_at	Csi.3542	-0.296247	0.129279	-0.479519	-0.547478	0.0562754	-0.0245848	0.137136	0.065376	0.566569	0.238454	0.0808648	0.927573	0.956608	0.82998	0.796989	0.66771	0.69338	0.717965	0.01659	0.496109	0.399747	0.262611	-2.29929	-1.75181
Cit.11370.1.S1_at	Csi.4782	-0.0971261	-0.238581	-0.221834	0.166093	0.0115142	0.0115132	0.0115151	0.885452	0.511755	0.746612	0.887763	0.99403	0.988292	0.995223	-0.609445	-0.370864	0.307554	0.29604	-0.249431	-0.027597	0.811565	0.80005	-0.395889	-0.561982
Cit.11371.1.S1_s_at	Csi.7321	0.015254	0.849322	-0.952905	0.149807	0.0493317	0.782584	-0.68392	0.993172	0.23697	0.466128	0.959014	0.986732	0.434075	0.715859	0.653672	-0.19565	-0.607072	-1.38966	0.227529	1.18043	0.626264	1.31018	-0.827949	-0.977757
Cit.11372.1.S1_s_at	Csi.7321	0.0956526	0.348888	-0.348335	0.289303	0.0360467	0.431775	-0.359681	0.863655	0.243127	0.53085	0.705174	0.973493	0.274897	0.597213	0.250689	-0.0981995	-0.283009	-0.714784	0.26803	0.616366	0.399349	0.75903	-0.454084	-0.743388
Cit.11374.1.S1_at	Csi.3780	-0.0194854	0.178945	-0.367585	0.129593	-0.1929	0.17695	-0.562751	0.968294	0.359688	0.2909	0.82887	0.519401	0.518042	0.0337676	0.240722	0.0617763	0.0692466	-0.107704	-0.370317	-0.00273142	-0.0680002	0.494751	-0.0940753	-0.223668
Cit.11374.1.S1_s_at	Csi.3780	-0.0634379	0.303216	-0.494521	-0.000931485	-0.309003	0.18409	-0.802097	0.903266	0.240122	0.295386	0.99874	0.39708	0.643113	0.0256691	0.29052	-0.0126955	-0.02208	-0.20617	-0.463683	0.030838	0.040752	0.842849	-0.250631	-0.249699
Cit.11377.1.S1_s_at	Csi.4848	-0.0242209	-0.0687958	0.0855966	-0.0901975	-0.0992689	-0.139362	-0.059176	0.902834	0.513272	0.653601	0.727261	0.519843	0.284323	0.851505	-0.0221141	0.0466817	0.00358266	0.142945	-0.0585921	-0.144189	-0.125581	-0.066405	0.0667373	0.156935
Cit.11378.1.S1_at	---	-0.00899036	-0.183727	0.0928968	0.0635869	0.0715771	0.00705096	0.136103	0.975075	0.0948178	0.670891	0.862465	0.744845	0.977962	0.588512	-0.286726	-0.102999	-0.246986	-0.254037	0.117972	0.0250757	0.252615	0.116512	0.22108	0.157494
Cit.11379.1.S1_at	---	-0.0225713	-0.816069	0.640389	0.107282	-0.00213844	-0.145213	0.140936	0.980896	0.0202953	0.317176	0.939077	0.998296	0.812858	0.912847	-0.892402	-0.0763327	-0.345097	-0.199885	0.58529	-0.0550992	0.0518512	-0.0890845	0.564021	0.456738
Cit.11379.1.S1_s_at	---	-0.0585797	-0.767778	0.517045	0.0732188	-0.00187253	-0.182125	0.17838	0.937138	0.0234392	0.383705	0.956984	0.998296	0.741488	0.877194	-0.98999	-0.222212	-0.349154	-0.167029	0.556911	0.0398665	0.136787	-0.0415922	0.554815	0.481596
Cit.11380.1.S1_at	---	0.0419851	0.0848282	-0.113394	0.155793	-0.108526	0.0472885	-0.26434	0.857913	0.537085	0.644475	0.58243	0.622649	0.839776	0.20443	0.0408938	-0.0439344	0.0152334	-0.0320551	-0.0538147	0.059579	-0.136355	0.127985	0.0891302	-0.0666627
Cit.11381.1.S1_s_at	Csi.3842	-0.222517	-1.11181	0.37178	0.0657378	0.0493915	-0.0634235	0.162207	0.536409	0.00133424	0.526624	0.959014	0.963104	0.923574	0.882335	-1.41457	-0.302758	0.40491	0.468334	-0.0826036	-0.454384	0.204332	0.0421254	0.600176	0.534439
Cit.11382.1.S1_at	Csi.3842	-0.183107	-1.11635	0.312275	0.249201	0.0441441	-0.13629	0.224578	0.783062	0.00936338	0.70689	0.854616	0.975933	0.863607	0.874393	-1.5197	-0.403356	0.476682	0.612972	-0.168375	-0.48065	0.0560405	-0.168538	0.922063	0.672862
Cit.11383.1.S1_s_at	Csi.6191	0.0786084	0.106093	0.0635316	0.0685823	-0.0194554	-0.170862	0.131951	0.537878	0.354885	0.78836	0.850376	0.959099	0.240987	0.608415	0.226164	0.12007	-0.256179	-0.0853169	0.0272415	-0.0362901	-0.34499	-0.476942	0.447412	0.37883
Cit.11386.1.S1_s_at	Csi.1168	0.0384142	0.312159	-0.19229	-0.00346256	0.0669597	0.415564	-0.281644	0.920052	0.0789672	0.567246	0.997478	0.882589	0.0643839	0.411736	0.130029	-0.18213	-0.0984936	-0.514058	0.0221898	0.214479	-0.318528	-0.0368837	0.389966	0.393428
Cit.11389.1.S1_at	Csi.914	-0.0210512	0.315797	-0.216194	-0.163395	0.198666	0.25507	0.142261	0.957089	0.0388062	0.42989	0.65666	0.331613	0.191007	0.723505	0.468646	0.152849	0.462087	0.207016	-0.268095	-0.0519015	-0.224622	-0.366882	-0.271247	-0.107851
Cit.1139.1.S1_at	Csi.4893	-0.0262253	-0.0421245	-0.0524431	0.0150969	-0.0361643	-0.206255	0.133927	0.957106	0.857817	0.91039	0.988289	0.954908	0.437521	0.818026	-0.17114	-0.129015	-0.216421	-0.010166	-0.181091	-0.128648	-0.107588	-0.241515	0.60034	0.585243
Cit.11390.1.S1_s_at	Csi.6746	0.105844	0.541036	-0.52957	0.309273	-0.222814	-0.0765857	-0.369043	0.883346	0.132943	0.41681	0.754692	0.760495	0.920042	0.689425	0.664544	0.123507	-0.714921	-0.638336	0.214096	0.743666	-0.0214759	0.347567	-0.204687	-0.513961
Cit.11391.1.S1_at	Csi.6746	0.182537	0.409284	-0.292925	0.436784	0.197901	0.462709	-0.0669058	0.678784	0.205908	0.640949	0.527915	0.761128	0.282313	0.963026	0.715234	0.30595	-0.393968	-0.856677	0.348777	0.641701	0.130206	0.197112	-0.325775	-0.762559
Cit.11392.1.S1_at	---	0.0944057	0.232152	-0.211229	0.265154	0.00984821	0.124359	-0.104662	0.64141	0.133148	0.457634	0.364767	0.988637	0.594533	0.82894	0.451775	0.219623	-0.355662	-0.480021	0.242674	0.453903	-0.0817183	0.0229442	-0.104182	-0.369336
Cit.11394.1.S1_s_at	Csi.64	0.63563	1.23762	0.204883	0.483649	0.484421	0.984446	-0.0156033	0.0292817	0.00275167	0.804731	0.571724	0.360865	0.0407713	0.993403	0.238837	-0.998783	-0.543282	-1.52773	0.925243	0.72036	0.856119	0.871722	-0.0294185	-0.513068
Cit.11395.1.S1_s_at	Csi.12439	-0.0248802	-0.36602	0.141681	0.148944	-0.0537568	-0.113238	0.00572496	0.940658	0.0145071	0.615731	0.681641	0.883243	0.607809	0.993763	-0.375958	-0.00993849	-0.151901	-0.0386625	0.18217	0.0404884	-0.0589549	-0.0646799	0.31319	0.164247
Cit.11397.1.S1_at	Csi.3380	0.148555	-0.426267	0.148702	0.727731	0.0541297	-0.07847	0.186729	0.762008	0.174264	0.829809	0.147363	0.959672	0.901931	0.856955	-0.862666	-0.436398	0.025701	0.104171	-0.094205	-0.242907	0.246722	0.0599927	0.96366	0.235929
Cit.11398.1.S1_at	Csi.5781	-0.015151	0.161384	-0.107053	-0.100243	0.16865	0.206423	0.130878	0.974724	0.387632	0.77632	0.868137	0.567889	0.406751	0.808948	0.284722	0.123338	0.471859	0.265436	-0.366456	-0.259404	-0.0714154	-0.202294	-0.173015	-0.0727714
Cit.11399.1.S1_at	Csi.5781	0.00531533	-0.295354	0.229233	0.0822281	0.137252	0.0651252	0.209378	0.992557	0.183335	0.58737	0.923795	0.75902	0.882121	0.722677	-0.190976	0.104378	0.230827	0.165702	0.0799309	-0.149302	-0.00648341	-0.215862	0.032006	-0.0502221
Cit.11399.1.S1_s_at	Csi.5781	0.0971466	-0.010009	0.149221	0.155172	-0.0443362	-0.151879	0.0632071	0.660991	0.963839	0.643409	0.720121	0.929327	0.527822	0.920297	0.0189518	0.0289609	0.4058	0.55768	-0.441587	-0.590808	-0.133268	-0.196475	0.252959	0.0977865
Cit.11401.1.S1_at	Csi.6183	-0.157049	-1.06411	0.33694	0.251261	0.0848041	-0.201957	0.371565	0.690695	0.000811955	0.524526	0.741371	0.919173	0.646355	0.548498	-1.21969	-0.155585	0.338485	0.540442	0.144945	-0.191995	0.584684	0.213118	-0.00156962	-0.25283
Cit.11402.1.S1_at	---	-0.00423608	-0.581792	0.523879	0.0450765	0.135491	-0.196514	0.467495	0.994593	0.0283385	0.282163	0.966822	0.820009	0.623128	0.322232	-0.63583	-0.0540375	0.43049	0.627004	0.20567	-0.318209	0.334509	-0.132986	-0.205767	-0.250844
Cit.11403.1.S1_at	---	-0.111076	-0.620815	0.293524	-0.00930365	-0.00513088	-0.17568	0.165418	0.864009	0.0718615	0.667605	0.995854	0.996974	0.764916	0.891477	-0.479603	0.141212	0.0565618	0.232242	0.056821	-0.236703	0.0521969	-0.113221	0.140595	0.149899
Cit.11405.1.S1_at	Csi.11119	-0.0563046	-0.169123	0.0936817	-0.0951786	0.118453	0.026544	0.210362	0.770595	0.165032	0.702766	0.789348	0.549459	0.917136	0.349872	0.00980958	0.178933	0.0164442	-0.0100997	0.164525	0.0708431	-0.0389899	-0.249352	-0.118646	-0.0234672
Cit.11405.1.S1_s_at	Csi.11119	-0.134583	-0.380256	0.192047	-0.219617	0.0037352	-0.0949547	0.102425	0.456294	0.0269125	0.545837	0.555469	0.995821	0.732754	0.852514	-0.0996678	0.280588	-0.117137	-0.0221824	0.241652	0.0496053	-0.0131526	-0.115578	-0.211872	0.00774456
Cit.11407.1.S1_at	---	0.0629775	-0.429973	0.199421	0.421393	0.0544978	0.0761943	0.0328012	0.889045	0.0541359	0.646396	0.287911	0.939748	0.857425	0.973934	-0.5756	-0.145627	0.387209	0.311015	-0.159053	-0.358474	0.618036	0.585235	-0.120675	-0.542068
Cit.11408.1.S1_s_at	Csi.1845	-0.048626	-0.140704	0.0524889	-0.0591362	-0.0489883	-0.0262392	-0.0717375	0.802852	0.236036	0.84141	0.884645	0.864291	0.9146	0.851505	-0.661914	-0.52121	-0.0180718	0.0081674	0.0131977	-0.0392912	0.34147	0.413207	0.202654	0.26179
Cit.11409.1.S1_s_at	Csi.1845	-0.0360824	-0.183119	0.0971971	-0.0234184	-0.00303409	0.00970699	-0.0157752	0.890277	0.156169	0.708541	0.96509	0.995367	0.973134	0.978843	-0.416128	-0.233008	0.0334636	0.0237567	-0.0114851	-0.108682	0.207746	0.223521	0.128699	0.152117
Cit.11410.1.S1_s_at	Csi.4297	-0.349469	-0.998266	0.0713635	-0.132093	-0.229806	-0.546377	0.086766	0.14883	0.00168663	0.923776	0.898598	0.658966	0.138406	0.943137	-1.63214	-0.633878	-1.15871	-0.612335	1.03993	0.968566	0.776836	0.69007	0.214787	0.34688
Cit.11414.1.S1_at	Csi.2815	0.0528178	0.0459402	0.0444328	0.069681	-0.0345984	0.114975	-0.184171	0.872316	0.82536	0.918758	0.912993	0.952162	0.672575	0.665891	0.136045	0.0901049	-0.0293177	-0.144292	-0.0686694	-0.113102	-0.123455	0.0607167	0.130825	0.0611442
Cit.11414.1.S1_s_at	Csi.2815	0.0287664	0.223963	0.021735	-0.158527	0.109307	0.206763	0.0118498	0.930897	0.133709	0.95685	0.66711	0.697763	0.306071	0.985988	0.230398	0.00643422	-0.0334589	-0.240222	-0.0316238	-0.0533588	-0.101767	-0.113617	0.0893441	0.247871
Cit.11416.1.S1_s_at	Csi.4154	0.137592	0.237566	0.101472	0.0779078	0.169826	0.15501	0.184641	0.376405	0.124452	0.749232	0.884906	0.471454	0.486159	0.609553	0.228627	-0.00893851	-0.439976	-0.594986	0.430623	0.32915	0.34163	0.156989	-0.182606	-0.260513
Cit.11419.1.S1_at	Csi.428	0.0459676	-0.110334	0.182598	0.0670316	0.064628	0.0519119	0.0773442	0.869659	0.482115	0.505294	0.898477	0.852838	0.851871	0.880609	-0.419654	-0.30932	-0.247729	-0.299641	0.183607	0.00100897	0.278268	0.200923	0.339784	0.272753
Cit.11420.1.S1_s_at	Csi.4449	0.0212857	0.115943	0.0155123	-0.0669531	-0.0156023	0.0452803	-0.076485	0.941834	0.37488	0.963749	0.876378	0.972716	0.848983	0.851505	-0.0628216	-0.178764	0.319734	0.274454	-0.169985	-0.185497	-0.104354	-0.0278688	0.0340746	0.101028
Cit.11422.1.S1_at	Csi.6500	-0.198828	-1.09669	0.259354	0.234829	-0.0182421	-0.134297	0.0978126	0.5891	0.00105367	0.659489	0.788911	0.988972	0.79972	0.936407	-1.65873	-0.562035	0.536778	0.671075	0.172019	-0.0873348	0.903637	0.805824	-0.273202	-0.508031
Cit.11423.1.S1_at	Csi.7308	-0.133205	-0.238354	-0.221761	0.0564649	0.140709	0.893895	-0.612477	0.770019	0.432484	0.701499	0.961312	0.830722	0.0137007	0.193528	-1.19944	-0.961083	0.632616	-0.26128	-0.450838	-0.229076	0.0534985	0.665975	0.903044	0.846579
Cit.11424.1.S1_s_at	Csi.7308	-0.159052	-0.239434	-0.184486	-0.0580563	0.124353	0.337279	-0.0885726	0.477664	0.252241	0.648802	0.945063	0.76866	0.208233	0.907872	-1.32506	-1.08562	0.36092	0.0236407	-0.51667	-0.332184	0.320595	0.409168	1.04358	1.10163
Cit.11426.1.S1_s_at	---	0.0240079	0.241871	0.0829911	-0.252111	0.0526375	-0.0176192	0.122894	0.96263	0.226485	0.852949	0.569332	0.930852	0.968645	0.849971	-0.0075827	-0.249454	-0.251962	-0.234343	0.361163	0.278172	0.250504	0.12761	-0.263109	-0.0109977
Cit.11428.1.S1_s_at	Csi.4416	0.00939155	0.120759	0.0158177	-0.108118	-0.0099414	0.00511507	-0.0249979	0.977336	0.34538	0.961821	0.749099	0.984117	0.985933	0.964721	0.0267634	-0.0939961	0.111246	0.106131	-0.131319	-0.147137	-0.0391228	-0.014125	0.0367206	0.144839
Cit.1143.1.S1_at	Csi.4711	-0.0251424	-0.0410323	0.0223292	-0.057486	0.173189	0.0496528	0.296725	0.964207	0.879789	0.969268	0.946563	0.652062	0.911061	0.504752	0.119445	0.160477	-0.300634	-0.350287	0.301103	0.278774	-0.252181	-0.548906	0.267362	0.324848
Cit.1143.1.S1_s_at	Csi.4711	-0.0394992	-0.134885	0.0264635	-0.0112732	0.0646211	1.30236e-05	0.129229	0.889758	0.353497	0.943458	0.988289	0.844732	0.999978	0.732951	0.0315012	0.166386	-0.182829	-0.182842	0.193604	0.167141	-0.298757	-0.427986	0.261254	0.272528
Cit.11431.1.S1_at	Csi.2764	-0.0778343	-0.00502242	-0.213575	-0.0172647	0.0571077	0.474552	-0.360337	0.863163	0.98775	0.648451	0.98935	0.94172	0.117383	0.444806	-0.231773	-0.226751	0.458614	-0.0159381	-0.343737	-0.130162	-0.10625	0.254087	0.162323	0.179587
Cit.11432.1.S1_s_at	Csi.2764 /// Csi.7733	0.094466	0.390926	-0.027493	-0.0771719	0.0833943	0.371688	-0.2049	0.710297	0.0294977	0.954322	0.903314	0.840206	0.0969866	0.623879	-0.00386966	-0.394795	0.316838	-0.0548507	-0.207628	-0.180135	-0.103213	0.101686	0.224398	0.30157
Cit.11433.1.S1_at	Csi.4398	-0.241821	0.0789098	-0.618755	-0.192947	-0.836392	-1.44308	-0.229706	0.892307	0.947746	0.728927	0.957338	0.561869	0.206255	0.951471	0.453339	0.374429	0.547626	1.9907	-1.21472	-0.595963	0.401479	0.631185	-1.39051	-1.19757
Cit.11435.1.S1_s_at	Csi.1596	-0.876416	-0.432824	-0.73268	-1.4903	-0.3379	-0.248018	-0.427783	0.00499289	0.312076	0.337913	0.0131134	0.652669	0.714677	0.689425	-1.62495	-1.19212	-0.505881	-0.257863	-0.0575811	0.675099	0.90259	1.33037	-0.379983	1.11032
Cit.11438.1.S1_s_at	Csi.5437	-0.0265101	0.033246	0.0474728	-0.161052	-0.0239098	-0.0410519	-0.00676768	0.899786	0.787462	0.835857	0.429671	0.942236	0.826747	0.989381	0.0246434	-0.00860259	-0.530021	-0.48897	0.269574	0.222101	-0.121782	-0.115014	0.29351	0.454562
Cit.11439.1.S1_at	---	0.0143222	0.0167642	0.0281299	-0.00149353	0.0533578	0.0969017	0.00981383	0.978105	0.94898	0.956466	0.998526	0.926613	0.767406	0.99176	-0.0747095	-0.0914737	0.0577662	-0.0391356	0.0681035	0.0399735	-0.0794825	-0.0892963	0.10338	0.104874
Cit.1144.1.S1_s_at	Csi.4711	-0.00662385	-0.0661055	0.0348558	0.0111773	0.0196111	-0.0564675	0.0956897	0.984091	0.643832	0.91111	0.987163	0.964042	0.799578	0.797502	0.0302117	0.0963172	-0.205468	-0.149	0.179632	0.144776	-0.245939	-0.341628	0.251138	0.23996
Cit.11440.1.S1_s_at	Csi.12136	-0.204123	-0.753897	0.139721	-0.00437733	-0.204092	-0.386759	-0.0214258	0.456294	0.00546986	0.801128	0.997522	0.658713	0.255013	0.984702	-1.04443	-0.29053	-0.330529	0.0562302	0.0167974	-0.122924	-0.102806	-0.0813802	0.947595	0.951973
Cit.11441.1.S1_at	---	-0.0767261	-0.256326	0.0577127	-0.03389	-0.0415914	-0.0761486	-0.00703414	0.794226	0.15517	0.892637	0.963319	0.942371	0.813107	0.993979	-0.317301	-0.0609754	-0.211896	-0.135747	0.11057	0.0528572	-0.0409633	-0.0339292	0.301748	0.335638
Cit.11442.1.S1_s_at	Csi.2346	0.176618	0.113183	0.0926742	0.329348	0.148542	0.0883982	0.208686	0.422955	0.638753	0.844889	0.43395	0.71615	0.815893	0.707332	-0.134406	-0.247589	0.259201	0.170803	0.363883	0.271209	0.432284	0.223598	-0.504817	-0.834165
Cit.11443.1.S1_at	---	-0.00634525	-0.0963554	-0.072244	0.149371	0.162569	0.199186	0.125952	0.990395	0.67071	0.874664	0.79986	0.646413	0.482651	0.841443	-0.0450566	0.0512988	0.233615	0.034429	0.013765	0.086009	0.0583866	-0.0675651	-0.107755	-0.257127
Cit.11444.1.S1_at	Csi.4232	-0.0212588	0.391912	-0.438775	-0.0175572	0.114332	0.508612	-0.279948	0.971299	0.0761286	0.286578	0.988289	0.820187	0.0690004	0.573811	0.65677	0.264859	0.363843	-0.144769	0.0562651	0.49504	-0.0609644	0.218984	-0.933793	-0.916236
Cit.11445.1.S1_at	Csi.4232	0.136074	0.394108	-0.250515	0.268751	0.0722555	0.172782	-0.0282711	0.656634	0.0845089	0.562127	0.613734	0.911433	0.621162	0.978612	0.455567	0.0614588	0.149073	-0.023709	-0.0535304	0.196985	-0.119194	-0.0909233	-0.153488	-0.422239
Cit.11445.1.S1_s_at	Csi.4232	-0.03983	0.473617	-0.383054	-0.21126	0.0178209	0.356549	-0.320907	0.91366	0.00865784	0.256751	0.587673	0.977553	0.103139	0.293819	0.643886	0.170269	0.254349	-0.1022	-0.0635058	0.319548	-0.0190581	0.301849	-0.858199	-0.646939
Cit.11447.1.S1_at	---	-0.0547133	-0.0667884	-0.0988184	-0.0001912	-0.0941696	-0.131157	-0.0571817	0.900491	0.795118	0.835058	0.999972	0.852979	0.703865	0.950595	-0.00335558	0.0634328	0.0534184	0.184576	-0.0652621	0.0335563	-0.245523	-0.188341	0.0836534	0.0838446
Cit.11447.1.S1_s_at	Csi.17150	-0.0324938	-0.0234478	-0.0187689	-0.0562493	-0.0243735	-0.113639	0.0648916	0.89231	0.876185	0.954322	0.894651	0.951318	0.508672	0.874393	-0.188844	-0.165396	0.0691331	0.182772	-0.0711053	-0.0523364	-0.0270393	-0.0919309	0.144249	0.200498
Cit.11448.1.S1_at	Csi.17150	0.0420026	-0.0907828	0.0118072	0.206256	0.0898197	0.070308	0.109331	0.89804	0.616786	0.978843	0.56778	0.79989	0.806844	0.8288	-0.0615656	0.0292172	0.246972	0.176664	-0.106498	-0.118305	-0.106108	-0.215439	0.180659	-0.025597
Cit.11449.1.S1_s_at	Csi.1935	0.232134	0.542607	0.157877	0.0029536	0.265261	0.100904	0.429618	0.169439	0.00881286	0.689734	0.997587	0.323825	0.764979	0.183911	0.153869	-0.388739	0.747563	0.646659	-0.402729	-0.560606	0.18448	-0.245138	-0.0662034	-0.069157
Cit.1145.1.S1_s_at	Csi.4711	-0.0727267	-0.0292557	0.0368969	-0.228025	0.0203301	0.0875358	-0.0468756	0.809287	0.899986	0.938031	0.571236	0.975202	0.777528	0.951471	0.124251	0.153507	-0.493267	-0.580803	0.377175	0.340278	-0.454719	-0.407844	0.3567	0.584725
Cit.11452.1.S1_at	Csi.4783	-0.0539579	0.0168742	-0.11864	-0.0617427	0.0415301	0.125534	-0.0424742	0.848527	0.935097	0.703253	0.915663	0.929788	0.589847	0.949314	0.0518262	0.034952	0.253006	0.127472	-0.0688145	0.0498256	-0.143313	-0.100839	-0.132929	-0.0711863
Cit.11454.1.S1_at	Csi.4281	-0.047953	-0.129114	-0.0734117	0.057214	-0.0409738	-0.00350509	-0.0784424	0.913424	0.57268	0.878621	0.945799	0.953137	0.994321	0.92071	-0.300911	-0.171796	0.487464	0.490969	-0.431803	-0.358391	-0.325252	-0.246809	0.456871	0.399657
Cit.11455.1.S1_s_at	Csi.4281	-0.00915002	0.0664658	0.0715713	-0.165764	0.00703978	-0.0375419	0.0516215	0.975075	0.596201	0.757774	0.469803	0.988892	0.86265	0.898314	-0.012883	-0.0793488	0.092694	0.130236	-0.170586	-0.242158	-0.144553	-0.196174	0.228504	0.394269
Cit.11456.1.S1_s_at	Csi.7588	0.0548344	0.100162	-0.136887	0.20289	-0.0765045	-0.0920132	-0.0609959	0.850684	0.569555	0.662679	0.56778	0.835268	0.723774	0.920297	0.187349	0.0871871	-0.173489	-0.0814755	0.163056	0.299943	-0.0916585	-0.0306625	-0.0786805	-0.28157
Cit.11459.1.S1_s_at	Csi.1588	0.243209	1.14494	-0.327083	-0.0808586	0.328227	0.666187	-0.0097323	0.645306	0.00674478	0.68222	0.961053	0.648817	0.200329	0.996204	0.387388	-0.75755	-0.971943	-1.63813	0.299619	0.626702	0.42642	0.436153	0.555241	0.6361
Cit.11460.1.S1_at	Csi.1588	0.154793	0.537305	-0.166852	0.0986157	0.283871	0.349926	0.217816	0.739151	0.0823005	0.803469	0.938136	0.584656	0.417497	0.820718	-0.363551	-0.900856	-0.542925	-0.892851	0.828514	0.995366	0.758382	0.540566	-0.162014	-0.26063
Cit.11463.1.S1_s_at	Csi.2533	0.00049656	0.205469	-0.0576708	-0.146294	-0.0179971	0.0933388	-0.129333	0.998466	0.0666038	0.812748	0.551424	0.962348	0.576999	0.624916	0.119064	-0.0864054	-0.140601	-0.23394	0.134128	0.191798	0.131069	0.260402	-0.260904	-0.114611
Cit.11466.1.S1_s_at	Csi.1298	0.000584946	-0.0906248	0.0376302	0.0547672	-0.079302	-0.221906	0.0633016	0.997915	0.437685	0.882429	0.887564	0.704811	0.113367	0.865428	0.104847	0.195472	-0.269607	-0.0477014	0.26295	0.22532	0.071473	0.00817146	-0.248079	-0.302846
Cit.11467.1.S1_at	Csi.1298	-0.0526325	-0.0967298	-0.0370755	-0.025687	-0.0307429	-0.190203	0.128717	0.838777	0.540292	0.919629	0.96584	0.947974	0.332736	0.745003	0.147289	0.244018	-0.198115	-0.00791233	0.273412	0.310488	0.00916961	-0.119547	-0.342245	-0.316558
Cit.11468.1.S1_s_at	Csi.1298	-0.103513	-0.039674	-0.0496802	-0.224321	-0.0572582	-0.100183	-0.0143336	0.198009	0.710456	0.802597	0.117625	0.757868	0.438584	0.972333	-0.0385586	0.00111534	-0.0292478	0.0709349	-0.246797	-0.197117	-0.0402351	-0.0259015	0.140742	0.365064
Cit.11469.1.S1_at	---	-0.011999	0.20545	0.0365019	-0.278312	0.0612828	0.0615173	0.0610483	0.975868	0.178606	0.926288	0.320642	0.870975	0.823871	0.916116	0.0575559	-0.147894	0.02293	-0.0385873	0.0878117	0.0513099	0.0084554	-0.0525929	-0.133651	0.144661
Cit.1147.1.S1_s_at	Csi.5417	-0.0542185	-0.0266487	-0.0810773	-0.0565723	0.0375603	0.047759	0.0273616	0.748165	0.8457	0.718209	0.881765	0.900317	0.809117	0.955587	-0.092626	-0.0659772	0.0591949	0.0114359	0.0345186	0.115596	-0.0328893	-0.060251	-0.0127871	0.0437852
Cit.11470.1.S1_s_at	Csi.3642 /// Csi.822	0.0271498	-0.0161866	-0.0426461	0.141105	-0.0692103	-0.220385	0.081964	0.900787	0.9075	0.861317	0.545304	0.744967	0.104024	0.793449	0.284637	0.300823	-0.14342	0.0769644	0.0464633	0.0891094	-0.0779889	-0.159953	-0.137765	-0.27887
Cit.11471.1.S1_at	Csi.822	0.0903162	0.126065	-0.0314706	0.179091	-0.128818	-0.0837604	-0.173876	0.796463	0.596536	0.956466	0.763805	0.768221	0.830608	0.778159	0.552887	0.426823	-0.188503	-0.104743	0.0126633	0.0441339	-0.151068	0.0228085	-0.217955	-0.397046
Cit.11472.1.S1_s_at	Csi.17204	-0.122128	0.0824044	-0.471819	0.0193317	-0.253428	0.0590645	-0.565921	0.684217	0.74686	0.261297	0.987163	0.424086	0.892339	0.0801698	-0.0980369	-0.180441	-0.30884	-0.367904	0.0492329	0.521052	-0.154653	0.411268	0.0738268	0.0544951
Cit.11473.1.S1_at	Csi.17204	-0.0160841	0.205253	-0.527187	0.273194	-0.12696	0.247541	-0.501462	0.974724	0.289132	0.189375	0.484188	0.73444	0.337949	0.0745505	0.0037819	-0.201472	0.0106578	-0.236883	-0.0104194	0.516768	0.0695913	0.571053	-0.224942	-0.498136
Cit.11476.1.S1_s_at	---	-0.122263	0.0397963	-0.118794	-0.291497	0.0575368	0.0805869	0.0344867	0.260571	0.780332	0.606571	0.117472	0.834805	0.670983	0.945648	0.0958643	0.056068	-0.0444897	-0.125077	0.0454421	0.164236	-0.090321	-0.124808	-0.134206	0.157291
Cit.11479.1.S1_at	---	-0.0206891	-0.0635694	-0.0852444	0.0861195	-0.0618461	-0.195203	0.0715106	0.967521	0.784836	0.843755	0.902405	0.910521	0.484947	0.924862	-0.0434241	0.0201453	0.0194572	0.21466	-0.0224593	0.062785	0.0193168	-0.0521938	-0.0660838	-0.152203
Cit.1148.1.S1_at	Csi.5417	0.167943	0.723601	0.0189169	-0.2336	0.100834	0.148821	0.0528474	0.627665	0.00972331	0.979813	0.750322	0.882589	0.73766	0.965345	0.827887	0.104286	-0.041823	-0.190644	-0.21545	-0.234367	-0.0334665	-0.0863139	-0.181854	0.0517463
Cit.11480.1.S1_at	Csi.4684	0.0695374	-0.0403161	0.129971	0.121065	0.076346	0.138232	0.01446	0.838799	0.865982	0.736475	0.846379	0.871694	0.639944	0.986771	0.072944	0.11326	0.0922288	-0.0460032	-0.145391	-0.275362	-0.0263141	-0.0407741	0.188238	0.0671735
Cit.11480.1.S1_s_at	Csi.4684	0.0705303	0.0643667	0.21611	-0.0667487	0.00349735	-0.108193	0.115188	0.603788	0.594826	0.286578	0.851182	0.994774	0.488127	0.674183	-0.128316	-0.192683	-0.0486805	0.0595128	-0.0866271	-0.302737	0.0965532	-0.0186347	0.277432	0.344181
Cit.11481.1.S1_s_at	Csi.2441	0.00909202	0.221071	-0.055359	-0.13816	0.0326554	0.238743	-0.173433	0.981636	0.118896	0.865548	0.707682	0.94245	0.194489	0.595713	-0.163058	-0.384129	0.146714	-0.0920293	-0.0459625	0.00939647	0.0731366	0.246569	0.0356012	0.173761
Cit.11482.1.S1_at	Csi.2441	-0.0802085	0.00630167	-0.168925	-0.0804334	-0.0091566	0.186467	-0.204781	0.711616	0.975989	0.554886	0.876691	0.989011	0.368301	0.525227	-0.145748	-0.15205	0.274937	0.0884698	-0.116986	0.051938	-0.112183	0.0925973	-0.0307039	0.0497295
Cit.11483.1.S1_x_at	---	-0.0608414	-0.0630809	-0.0794879	-0.0417992	-0.0903125	0.0419679	-0.222593	0.786212	0.694644	0.788791	0.941205	0.744845	0.878345	0.404127	-0.202601	-0.13952	0.187009	0.145042	-0.0679075	0.0115805	-0.0874383	0.135155	-0.0115589	0.0302403
Cit.11484.1.S1_s_at	---	-0.0280282	-0.0784275	0.123406	-0.129912	-0.0304821	-0.160708	0.0997438	0.924314	0.608375	0.644475	0.716001	0.945562	0.395974	0.809525	-0.111046	-0.0326187	-0.0880974	0.0726107	0.0772209	-0.0461852	0.113763	0.0140191	-0.0647893	0.0651232
Cit.11485.1.S1_s_at	Csi.4790	0.153068	0.197785	0.117192	0.148865	0.212456	0.199951	0.22496	0.135517	0.109712	0.626344	0.603526	0.131661	0.216249	0.314448	0.069434	-0.128351	0.515645	0.315694	0.281967	0.164775	0.384599	0.159639	-0.807268	-0.956134
Cit.11486.1.S1_at	Csi.4873	0.0763041	0.206163	0.100728	-0.0756667	0.00193836	0.136519	-0.132642	0.595775	0.0759212	0.658663	0.840812	0.996812	0.39654	0.631245	0.258226	0.0520626	0.0228334	-0.113686	0.0857646	-0.0149632	-0.186663	-0.0540212	-0.06261	0.0130568
Cit.11486.1.S1_s_at	Csi.4873	-0.102995	-0.137274	0.0759621	-0.250794	-0.0150095	-0.0680396	0.0380206	0.606967	0.411807	0.828447	0.420287	0.979582	0.810199	0.956518	0.3048	0.442074	0.0434151	0.111455	0.0145026	-0.0614595	-0.0531002	-0.0911208	-0.48068	-0.229886
Cit.11488.1.S1_s_at	Csi.8864	0.0362916	0.592485	-0.448896	-0.0336144	0.0557231	0.240669	-0.129223	0.954447	0.021222	0.330866	0.978147	0.945562	0.509056	0.882997	1.06603	0.473543	0.0665825	-0.174087	-0.358198	0.0906983	-0.462555	-0.333332	-0.201147	-0.167533
Cit.11489.1.S1_at	Csi.8864	0.0244721	0.40707	-0.278395	-0.0545178	0.107632	0.239783	-0.0245183	0.95912	0.0301291	0.402713	0.941815	0.782863	0.341704	0.976557	0.780163	0.373093	0.27709	0.0373073	-0.378358	-0.0999634	-0.336656	-0.312138	-0.197528	-0.14301
Cit.11489.1.S1_x_at	Csi.8864	0.0540322	0.4034	-0.17285	-0.0668164	0.0787639	0.1688	-0.0112726	0.879395	0.0277572	0.621372	0.92399	0.855277	0.520171	0.989989	0.793478	0.390078	0.165529	-0.00327115	-0.28632	-0.11347	-0.324309	-0.313037	-0.187747	-0.120931
Cit.1149.1.S1_at	Csi.9204	0.109232	0.809672	-0.256907	-0.221759	0.165941	0.514103	-0.182222	0.855191	0.0152666	0.6903	0.830001	0.82166	0.226726	0.870265	1.57312	0.763452	0.721795	0.207692	-0.460824	-0.203917	-0.353679	-0.171458	-1.14897	-0.927212
Cit.11492.1.S1_s_at	Csi.2559 /// Csi.5843	-0.205564	-1.20846	0.244285	0.341253	-0.0340888	-0.235248	0.16707	0.633911	0.00110363	0.716228	0.681392	0.977553	0.650759	0.88502	-1.57578	-0.367318	1.11274	1.34798	-0.344145	-0.58843	0.925446	0.758376	-0.463808	-0.805061
Cit.11493.1.S1_s_at	Csi.7849	0.00694398	-0.13812	0.0506553	0.108507	0.0290743	-0.0613251	0.119474	0.987514	0.45314	0.903756	0.848977	0.960446	0.852125	0.823075	-0.356851	-0.218731	0.0676515	0.128977	0.0585254	0.00787011	0.0279982	-0.0914755	0.242271	0.133764
Cit.11496.1.S1_at	Csi.200	-0.512002	0.252336	-0.473715	-1.33014	0.401606	0.779098	0.0241137	0.224941	0.638031	0.604037	0.0675525	0.629264	0.204909	0.99176	1.48156	1.22922	1.68336	0.904258	-1.07757	-0.603853	-0.402208	-0.426322	-2.05929	-0.729147
Cit.11496.1.S1_s_at	Csi.200	-0.122479	0.235795	-0.0377887	-0.569153	0.208038	0.602135	-0.186059	0.870306	0.588982	0.971624	0.480137	0.81321	0.243566	0.89326	1.02202	0.786228	1.33227	0.730138	-0.826657	-0.788868	-0.434121	-0.248062	-1.07105	-0.5019
Cit.11497.1.S1_at	---	-0.144855	0.223037	-0.157241	-0.504751	0.321544	0.605344	0.037745	0.78574	0.535822	0.828447	0.44135	0.548165	0.151588	0.979246	0.827733	0.604696	1.40523	0.799882	-0.871192	-0.713951	-0.306303	-0.344048	-0.953397	-0.448646
Cit.115.1.S1_x_at	Csi.1937	-0.0792741	-0.370519	0.0728496	0.0574447	0.0422392	-0.053501	0.137979	0.646756	0.00721269	0.797157	0.903137	0.909084	0.821208	0.678577	-0.399345	-0.0288262	-0.00634538	0.0471556	0.156026	0.0831768	0.0948111	-0.0431683	0.0769799	0.0195352
Cit.1150.1.S1_at	---	-0.0550176	-0.400253	0.149894	0.083639	-0.162361	-0.335681	0.0109587	0.932351	0.167239	0.812323	0.943174	0.796943	0.405299	0.994323	-0.376409	0.0238448	-0.353292	-0.0176106	0.166989	0.0170947	-0.213823	-0.224782	0.530813	0.447174
Cit.11500.1.S1_s_at	Csi.8398	0.0770859	0.366439	-0.126741	-0.00610447	0.0363255	0.152828	-0.0801771	0.78574	0.0387441	0.719778	0.995102	0.950457	0.554751	0.898688	0.420504	0.0540654	-0.0873778	-0.240206	-0.166951	-0.0402103	-0.00556123	0.0746159	-0.00749177	-0.0013873
Cit.11501.1.S1_at	Csi.4688	0.0555221	-0.293914	0.29273	0.169433	0.420579	0.383725	0.457432	0.924794	0.291568	0.57142	0.850216	0.203066	0.2972	0.369957	-0.0961125	0.197801	0.766247	0.382523	-0.0354828	-0.328213	0.12175	-0.335682	-0.251699	-0.421132
Cit.11501.1.S1_s_at	Csi.4688	0.210875	-0.412857	0.689541	0.362331	0.372329	0.294387	0.450272	0.558229	0.176342	0.24645	0.607727	0.389504	0.503912	0.460813	-0.267792	0.145065	0.704478	0.41009	0.10449	-0.585051	0.313494	-0.136777	-0.162833	-0.525164
Cit.11502.1.S1_at	Csi.10586	-0.119191	-0.148583	-0.169749	-0.0428521	0.101658	-0.203698	0.407014	0.786167	0.627892	0.763368	0.969633	0.882764	0.624333	0.451362	0.00624568	0.154829	-0.173332	0.0303662	-0.0743394	0.0954092	0.114378	-0.292637	0.0481143	0.0909664
Cit.11503.1.S1_s_at	Csi.10586	-0.104252	-0.0894026	-0.0282593	-0.198253	-0.0809379	-0.144884	-0.0169921	0.48809	0.553068	0.937845	0.482196	0.777134	0.45434	0.97829	0.0860149	0.175417	-0.34478	-0.199896	0.158544	0.186803	-0.150572	-0.13358	0.0118976	0.210151
Cit.11505.1.S1_s_at	Csi.667	-0.165049	-0.457455	-0.054997	0.012305	-0.212241	-0.169161	-0.255321	0.0750309	0.000561924	0.831098	0.983916	0.102349	0.279581	0.179644	-0.253876	0.20358	-0.131288	0.0378725	0.0972973	0.152294	-0.165302	0.0900182	-0.00914536	-0.0214504
Cit.11506.1.S1_at	---	-0.182622	-0.203448	-0.402154	0.0522014	-0.246089	-0.0364617	-0.455716	0.282722	0.275109	0.25875	0.943667	0.323579	0.924701	0.101833	-0.0437939	0.159654	-0.0331908	0.00327091	-0.0550108	0.347143	-0.124748	0.330968	-0.266046	-0.318247
Cit.11508.1.S1_at	Csi.3808	0.00687351	0.0712604	-0.0465928	-0.00383873	-0.0336759	-0.0133266	-0.0540252	0.984554	0.644561	0.881823	0.995854	0.939168	0.965662	0.9172	0.074856	0.0035956	-0.391991	-0.378664	-0.0559921	-0.0093993	-0.418974	-0.364949	0.76884	0.772679
Cit.11508.1.S1_s_at	Csi.3808	0.0246461	0.218076	-0.0252066	-0.118184	-0.042425	-0.0481837	-0.0366663	0.933006	0.0942862	0.942519	0.7346	0.907844	0.844231	0.947342	0.145066	-0.0730102	-0.637351	-0.589168	0.0437476	0.0689541	-0.287312	-0.250646	0.730768	0.848952
Cit.11510.1.S1_s_at	Csi.1197	0.2301	0.979928	-0.250482	-0.0321741	0.203256	0.884688	-0.478175	0.544802	0.00478241	0.70339	0.98531	0.758297	0.0328993	0.469128	1.10072	0.120796	-0.245627	-1.13032	0.264634	0.515116	0.0939186	0.572094	-0.661756	-0.629582
Cit.11512.1.S1_at	---	0.0322811	-0.0216261	0.0912879	0.0281596	-0.0422282	0.202551	-0.287008	0.9599	0.949395	0.874527	0.982204	0.960177	0.588703	0.626018	-0.00602709	0.015599	-0.199192	-0.401744	0.169705	0.078417	0.0547604	0.341768	-0.0125633	-0.0407229
Cit.11513.1.S1_at	Csi.3463	-0.0961702	-0.125812	-0.127737	-0.037876	0.0897259	0.0224948	0.156957	0.559287	0.387877	0.638577	0.94618	0.748456	0.941446	0.639626	0.066284	0.192096	-0.0493636	-0.0718584	0.195789	0.323526	-0.0667838	-0.223741	-0.201912	-0.164036
Cit.11513.1.S1_s_at	Csi.3463	-0.0380972	-0.0769595	-0.0336867	-0.00479979	-0.079796	-0.132507	-0.0270846	0.866364	0.558219	0.909207	0.994431	0.734542	0.429088	0.959246	-0.00576433	0.0711951	-0.305872	-0.173365	0.171648	0.205335	0.0266982	0.0537828	-0.0242284	-0.0194286
Cit.11514.1.S1_at	Csi.3463	-0.0298762	-0.161755	-0.0362425	0.107463	0.0552044	0.0841549	0.0262538	0.911939	0.207665	0.907779	0.761617	0.856678	0.678725	0.963472	0.132302	0.294057	0.0591206	-0.0250344	0.0253772	0.0616197	-0.140778	-0.167031	-0.0660847	-0.173548
Cit.11515.1.S1_at	---	0.0689598	-0.0682589	0.120058	0.15717	-0.0696473	-0.242217	0.102923	0.88789	0.815922	0.820394	0.840906	0.923229	0.484109	0.908903	-0.0889874	-0.0207285	-0.109143	0.133074	0.0298546	-0.0902031	0.0663332	-0.0365896	0.13678	-0.0203905
Cit.11516.1.S1_at	Csi.11575	0.0776429	-0.194224	0.240776	0.18873	0.114827	-0.0153617	0.245015	0.761159	0.23989	0.416423	0.623716	0.713659	0.96737	0.450959	-0.234094	-0.0398696	-0.0300106	-0.0146489	0.380335	0.139559	0.230461	-0.0145537	-0.114224	-0.302954
Cit.11516.1.S1_s_at	Csi.11575	0.0151426	-0.24304	0.184438	0.104489	0.000886636	-0.140336	0.142109	0.972926	0.137051	0.550096	0.845924	0.998296	0.563954	0.755185	-0.469976	-0.226937	-0.242622	-0.102287	0.474955	0.290517	0.405858	0.263749	-0.144384	-0.248872
Cit.11517.1.S1_at	Csi.4978	0.0206782	0.45098	-0.286455	-0.101864	-0.0538051	0.165233	-0.272843	0.96263	0.0114052	0.353873	0.858098	0.912202	0.505002	0.40804	0.480332	0.0293515	-0.0347577	-0.199991	-0.366791	-0.0803361	-0.462781	-0.189937	0.361523	0.463387
Cit.11518.1.S1_at	Csi.4017	-0.24397	-0.0406633	0.0192978	-0.717938	-0.0388535	-0.0873477	0.00964061	0.0750309	0.849223	0.967849	0.00406464	0.944848	0.767406	0.991733	0.140439	0.181102	-0.249962	-0.162615	-0.382736	-0.402034	-0.658968	-0.668609	0.742723	1.46066
Cit.11519.1.S1_at	---	0.160975	0.00941533	0.120599	0.35779	0.010819	-0.0148162	0.0364542	0.603055	0.978368	0.823618	0.482453	0.992901	0.979836	0.974159	-0.111041	-0.120457	-0.0802949	-0.0654787	0.130127	0.00952797	0.0739939	0.0375397	0.241937	-0.115854
Cit.11520.1.S1_at	---	0.0528356	0.00138439	0.132855	0.0258684	0.115537	0.0758638	0.15521	0.904733	0.996109	0.765457	0.980926	0.808628	0.852125	0.811475	0.135928	0.134543	-0.125211	-0.201075	-0.0577951	-0.19065	0.26244	0.10723	-0.0197712	-0.0456397
Cit.11520.1.S1_s_at	---	0.0196439	0.0171617	0.057304	-0.0149386	-0.0173043	-0.151249	0.11664	0.942267	0.910571	0.822373	0.979168	0.965979	0.340742	0.698293	-0.142466	-0.159628	-0.192273	-0.0410244	0.064874	0.00757005	0.153326	0.0366865	0.128998	0.143937
Cit.11521.1.S1_s_at	Csi.8285	-0.0115354	-0.355084	0.237491	0.0826377	-0.183441	-0.534397	0.167516	0.987214	0.211436	0.670891	0.942338	0.744845	0.137486	0.858175	0.0253957	0.38048	-0.265101	0.269296	0.189708	-0.0477835	-0.718768	-0.886284	0.567847	0.48521
Cit.11523.1.S1_s_at	---	-0.00250253	-0.321389	0.0739017	0.239903	-0.308289	-0.504493	-0.112084	0.997182	0.383221	0.936916	0.83063	0.616264	0.2866	0.938705	0.15631	0.477698	-0.418492	0.0860019	0.173925	0.100023	-0.794088	-0.682004	0.570264	0.330361
Cit.11524.1.S1_at	Csi.7530	0.0718896	-0.10061	0.225748	0.0927095	0.0449339	-0.120123	0.209991	0.669946	0.443981	0.32591	0.803785	0.887669	0.502868	0.362416	-0.277361	-0.176751	-0.145416	-0.0252927	0.230249	0.00450132	0.231491	0.0214999	0.114894	0.0221849
Cit.11525.1.S1_at	---	-0.011623	0.191735	-0.0573244	-0.169632	0.19694	0.170319	0.22356	0.972686	0.123898	0.836399	0.528615	0.183537	0.313984	0.322398	-0.00266503	-0.1944	0.274736	0.104417	0.109504	0.166828	0.333809	0.110248	-0.536055	-0.366423
Cit.11527.1.S1_s_at	Csi.8826	-0.0422473	0.0695194	-0.038061	-0.15948	0.0763227	0.124678	0.0279671	0.785173	0.500862	0.861933	0.381752	0.658328	0.338695	0.945034	0.208355	0.138836	0.0852842	-0.0393941	-0.0725889	-0.0345278	-0.0664018	-0.0943689	-0.142337	0.0171432
Cit.11529.1.S1_s_at	Csi.4673	-0.158555	-0.724319	0.430254	-0.186404	-0.0471919	-0.358383	0.263999	0.720963	0.0203692	0.440563	0.853323	0.964042	0.396701	0.756547	-0.342369	0.38195	0.0771036	0.435487	0.380883	-0.0493713	-0.449801	-0.7138	0.0467572	0.233161
Cit.11530.1.S1_at	Csi.4673	-0.148909	-0.464418	0.177609	-0.164431	0.0445833	-0.15559	0.244757	0.764818	0.142286	0.795023	0.87945	0.968498	0.775749	0.792667	-0.057509	0.406909	0.272544	0.428135	0.155929	-0.0216799	-0.42971	-0.674467	-0.122291	0.0421403
Cit.11532.1.S1_s_at	---	0.155863	0.23308	0.334047	-0.0948143	-0.0244792	-0.129736	0.0807774	0.42525	0.220338	0.332776	0.88482	0.971369	0.663236	0.908133	-0.23021	-0.46329	-0.118358	0.0113781	-0.201427	-0.535473	0.0993302	0.0185527	0.662341	0.757155
Cit.11533.1.S1_at	---	0.116192	0.0515418	0.244505	0.0560488	0.0223364	-0.182158	0.22683	0.757209	0.865585	0.600632	0.95484	0.980193	0.624008	0.72794	0.106857	0.055315	0.101816	0.283973	0.0295238	-0.214981	-0.0772277	-0.304058	0.0374159	-0.0186328
Cit.11534.1.S1_s_at	Csi.2416	-0.0847793	-0.0381814	-0.0281325	-0.190593	0.00181164	-0.156457	0.16008	0.356617	0.725779	0.900039	0.227298	0.996585	0.194805	0.354156	-0.153069	-0.114888	-0.191554	-0.0350972	0.00993789	0.0380704	-0.0567711	-0.216852	0.264815	0.455408
Cit.11536.1.S1_at	Csi.5303	-0.0679963	-0.385876	0.0110161	0.16881	-0.0583743	0.141324	-0.258073	0.881504	0.0921141	0.985818	0.809249	0.935612	0.703151	0.640278	-0.659435	-0.27356	0.319868	0.178544	0.0417314	0.0307153	0.459095	0.717168	-0.322659	-0.491469
Cit.11537.1.S1_at	---	-0.18126	-0.211917	-0.27102	-0.0663362	-0.0391439	0.465681	-0.543969	0.226428	0.211823	0.374157	0.917662	0.942236	0.0282338	0.0209495	-0.779667	-0.567751	0.223248	-0.242433	0.0995468	0.370567	0.686434	1.2304	-0.543342	-0.477006
Cit.11538.1.S1_at	Csi.5625	0.135095	0.42191	-0.143369	0.130839	0.097783	0.233674	-0.0381079	0.644438	0.0592536	0.754101	0.860106	0.854316	0.458921	0.970184	0.494518	0.0726087	0.0160235	-0.21765	0.0109669	0.154336	-0.194052	-0.155944	-0.0249845	-0.155823
Cit.11540.1.S1_at	---	0.0123567	-0.104349	0.24204	-0.100246	0.0586963	0.0093998	0.107993	0.980535	0.615656	0.479138	0.873952	0.910942	0.982826	0.862601	0.134025	0.238373	0.129949	0.120549	0.0298983	-0.212141	-0.0735185	-0.181511	-0.142935	-0.0426886
Cit.11541.1.S1_at	Csi.5198	0.0467939	-0.0506891	0.033558	0.158931	0.0792656	0.145476	0.0130547	0.909636	0.831585	0.948914	0.77392	0.868529	0.626669	0.988893	-0.0578058	-0.00711672	0.119453	-0.0260238	-0.134597	-0.168155	0.0533996	0.0403448	0.169716	0.0107854
Cit.11541.1.S1_s_at	Csi.5198	0.0145033	0.130499	-0.0640626	-0.022487	-0.0589709	-0.300798	0.182856	0.981936	0.632562	0.916594	0.986606	0.940315	0.364511	0.798469	0.0961635	-0.0343356	0.0466198	0.347418	-0.174695	-0.110632	0.116942	-0.0659147	-0.122027	-0.0995395
Cit.11542.1.S1_s_at	Csi.3793	0.0830851	0.182023	0.0146522	0.0550975	0.134034	0.159589	0.108478	0.762276	0.312898	0.976133	0.939077	0.67558	0.535231	0.850131	0.355754	0.173731	0.377137	0.217548	-0.190683	-0.205335	-0.177262	-0.285741	-0.105026	-0.160123
Cit.11543.1.S1_at	---	0.1246	0.355577	0.0359231	-0.0139257	0.150202	0.218677	0.0817263	0.633332	0.0774263	0.946991	0.990162	0.684808	0.440944	0.914814	0.504391	0.148814	0.324757	0.10608	-0.235952	-0.271875	-0.11593	-0.197657	-0.138277	-0.124351
Cit.11544.1.S1_at	---	-0.0533923	-0.466938	0.341414	-0.0362713	-0.0864458	-0.262425	0.0895338	0.954986	0.216729	0.641945	0.985487	0.94237	0.6552	0.956518	-0.830562	-0.363624	0.318056	0.580482	-0.21787	-0.559284	-0.122856	-0.21239	0.685888	0.72216
Cit.11545.1.S1_s_at	Csi.2929 /// Csi.2952	0.351903	-0.0201919	0.680252	0.406313	0.223128	0.0180966	0.42816	0.113805	0.956645	0.226152	0.464834	0.651475	0.977381	0.420802	-1.35546	-1.33527	0.358036	0.339939	0.50695	-0.173302	0.650476	0.222316	0.596316	0.190004
Cit.11546.1.S1_at	Csi.2929	0.245201	-0.315895	0.542036	0.516891	0.247862	-0.0364049	0.532129	0.587025	0.415719	0.41681	0.506151	0.734154	0.965377	0.481387	-1.43593	-1.12004	0.406721	0.443126	0.409823	-0.132213	0.582207	0.0500781	0.65656	0.139669
Cit.11547.1.S1_s_at	Csi.4075	0.101819	0.0399785	0.0834794	0.185083	0.12105	0.0413985	0.200701	0.580177	0.829164	0.799827	0.591457	0.65859	0.892319	0.546266	0.189953	0.149975	-0.139485	-0.180883	0.368551	0.285072	0.318869	0.118169	-0.462569	-0.647652
Cit.11548.1.S1_at	Csi.16484	0.0782275	0.299764	0.219805	-0.282516	0.165667	0.434787	-0.103453	0.921326	0.446355	0.780251	0.796606	0.850982	0.398152	0.947915	-1.50142	-1.80118	-0.204357	-0.639145	1.31187	1.09207	1.27187	1.37532	-0.59377	-0.311254
Cit.11549.1.S1_at	Csi.7245	0.023395	0.0854503	0.0276135	-0.0421698	-0.036768	-0.157097	0.0835607	0.966102	0.726104	0.960887	0.961053	0.959099	0.623535	0.916472	-0.239745	-0.325195	-0.151096	0.00600053	0.0846663	0.0570528	-0.0736771	-0.157238	0.378531	0.420701
Cit.11549.1.S1_s_at	Csi.3224 /// Csi.7245	-0.0621531	-0.120465	0.128151	-0.196029	-0.0368868	-0.0257503	-0.0480233	0.693469	0.295996	0.546534	0.354355	0.90611	0.912988	0.909591	-0.294285	-0.17382	-0.234258	-0.208507	0.023564	-0.104587	-0.000681561	0.0473417	0.374602	0.570631
Cit.1155.1.S1_at	Csi.4585	0.113317	0.0810303	0.0846674	0.177688	0.113177	0.27874	-0.052387	0.78574	0.794029	0.88909	0.828833	0.854163	0.443151	0.964232	0.160682	0.0796516	0.240528	-0.0382122	-0.100622	-0.185289	-0.0471759	0.0052111	0.0314574	-0.14623
Cit.11550.1.S1_at	Csi.7245	-0.0115143	-0.0902489	0.0988955	-0.0435384	-0.0277273	-0.0365596	-0.0188949	0.975079	0.568916	0.733594	0.940524	0.954416	0.899295	0.976557	-0.102635	-0.012386	-0.033699	0.00286063	-0.123146	-0.222041	-0.15655	-0.137655	0.370856	0.414394
Cit.11551.1.S1_at	Csi.339	0.036567	0.110849	0.0445508	-0.0445908	0.0590515	0.0308135	0.0872896	0.895734	0.444426	0.890194	0.936411	0.857046	0.914073	0.840629	0.0721233	-0.038726	0.0466648	0.0158513	0.040559	-0.00399175	0.00449477	-0.0827948	-0.0493858	-0.00479496
Cit.11552.1.S1_s_at	Csi.2712	0.42211	1.64896	0.0872272	-0.457063	1.53496	2.12185	0.948076	0.403409	0.00220943	0.947747	0.727829	0.00123571	0.00080098	0.271512	0.840246	-0.808711	1.26822	-0.853631	-0.0522169	-0.139444	2.2367	1.28863	-2.11843	-1.66136
Cit.11555.1.S1_s_at	Csi.5199	-0.0612768	-0.256857	0.162019	-0.0908486	-0.00712275	-0.137312	0.123066	0.761935	0.048298	0.502436	0.82247	0.990214	0.45232	0.719556	-0.458403	-0.201546	-0.172013	-0.0347012	0.16769	0.00567139	0.244858	0.121792	0.117901	0.20875
Cit.11557.1.S1_at	---	0.0462102	0.141438	0.177552	-0.178959	0.065516	0.0849658	0.0460661	0.841006	0.277016	0.448845	0.506151	0.821654	0.676828	0.927497	0.227903	0.086465	-0.33785	-0.422816	0.31448	0.136928	0.0488758	0.00280966	-0.117878	0.0610812
Cit.11558.1.S1_s_at	Csi.283	-0.0577463	-0.145349	0.0340703	-0.0637098	-0.0444402	-0.0549495	-0.0339309	0.74472	0.219845	0.905168	0.8733	0.882159	0.788624	0.945648	-0.130363	0.0149859	-0.181653	-0.126704	-0.0834122	-0.117482	-0.193281	-0.15935	0.456775	0.520485
Cit.1156.1.S1_s_at	Csi.4585	-0.00722858	-0.199062	0.218431	-0.0412736	0.0281704	-0.107692	0.164032	0.984091	0.148563	0.377383	0.941251	0.951318	0.607418	0.609994	-0.327202	-0.128139	0.130308	0.237999	-0.342776	-0.561208	-0.0473149	-0.211347	0.604203	0.645477
Cit.11561.1.S1_s_at	---	-0.0177939	-0.0610358	-0.0215522	0.0286672	0.0163378	-0.00409889	0.0367745	0.948967	0.63876	0.943464	0.950858	0.968037	0.987843	0.938075	0.066391	0.127427	0.112641	0.11674	-0.044588	-0.0230357	-0.260005	-0.29678	0.114939	0.0862719
Cit.11561.1.S1_x_at	---	-0.0349524	-0.0712775	-0.0320501	-0.00258877	0.0692758	0.0715636	0.0669879	0.912885	0.679209	0.935194	0.997522	0.844645	0.783766	0.902726	0.0032427	0.0745202	-0.00964152	-0.0812051	-0.0331428	-0.00109266	0.00390877	-0.0630791	0.0519504	0.0545392
Cit.11562.1.S1_at	---	-0.0799513	0.0545987	-0.191003	-0.105872	0.0331617	0.194682	-0.128359	0.7133	0.759941	0.498693	0.824594	0.946038	0.346271	0.762487	0.058138	0.00353927	0.229294	0.0346114	-0.200166	-0.00916299	-0.225323	-0.0969639	0.0500806	0.155953
Cit.11562.1.S1_s_at	Csi.4862	-0.0428467	-0.215763	0.048299	0.0376258	0.0287491	-0.0721553	0.129653	0.88789	0.149692	0.891471	0.950499	0.954908	0.781293	0.757213	-0.18601	0.0297534	0.0859628	0.158118	0.0917148	0.0434158	-0.159548	-0.289201	0.13171	0.0940843
Cit.11563.1.S1_at	Csi.16326	1.84706	3.61845	0.500171	1.47852	0.0511836	0.261569	-0.159202	0.00547505	0.000410694	0.794559	0.383797	0.989668	0.882412	0.968174	1.07061	-2.54784	2.57721	2.31564	-2.03452	-2.53469	1.27689	1.43609	-0.0404383	-1.51896
Cit.11564.1.S1_at	---	0.0551006	0.289227	0.0478582	-0.170114	-0.1272	-0.261699	0.00729932	0.896924	0.165753	0.929863	0.77392	0.763564	0.361114	0.995223	0.884617	0.59539	0.218429	0.480128	-0.560569	-0.608427	-0.424892	-0.432191	-0.161299	0.00881462
Cit.11564.1.S1_s_at	Csi.3716	-0.0213469	0.0439546	0.0535103	-0.162152	-0.171008	-0.345132	0.00311593	0.957089	0.813394	0.879886	0.66852	0.461208	0.0752933	0.996444	0.47566	0.431705	-0.0359172	0.309215	-0.280659	-0.33417	-0.084887	-0.088003	-0.277548	-0.115396
Cit.11567.1.S1_at	---	0.0694118	0.240998	0.0219877	-0.0526465	0.0273268	-0.10428	0.158934	0.823132	0.181795	0.964035	0.942752	0.964682	0.723472	0.749453	0.109029	-0.131969	0.0504306	0.154711	0.0213232	-0.000664487	-0.0757151	-0.234649	0.0274289	0.0800754
Cit.11568.1.S1_s_at	Csi.7452	-0.0825902	-0.292944	0.0230335	0.0196374	-0.0839779	-0.267395	0.0994389	0.758825	0.0902781	0.960716	0.982108	0.833148	0.24096	0.865306	-0.509373	-0.216428	-0.273245	-0.00585065	0.0980504	0.0750169	0.00282858	-0.0966104	0.472624	0.452987
Cit.11569.1.S1_at	Csi.2904	-0.0945277	-0.164393	0.0436231	-0.165678	0.104016	0.169744	0.0382879	0.675181	0.3347	0.916672	0.693718	0.754752	0.469227	0.957577	-0.312852	-0.148459	0.190221	0.0204764	0.089931	0.0463079	-0.0152019	-0.0534898	0.00869418	0.174372
Cit.11569.1.S1_s_at	Csi.2904 /// Csi.7302	-0.0266927	-0.109672	0.0903451	-0.0615601	0.0281685	-0.124635	0.180972	0.916679	0.381004	0.708454	0.881278	0.942236	0.463737	0.445593	-0.160963	-0.0512914	0.019969	0.144604	0.159399	0.0690539	0.167387	-0.0135849	-0.198067	-0.136507
Cit.11571.1.S1_s_at	Csi.7401	0.329898	0.570175	0.17802	0.251497	0.185072	0.188503	0.181641	0.0039454	0.000890951	0.536964	0.390294	0.39708	0.36841	0.610073	0.273187	-0.296988	0.509564	0.321061	0.228476	0.0504561	0.647116	0.465476	-0.973426	-1.22492
Cit.11574.1.S1_at	Csi.5121	0.0435545	-0.235377	0.177906	0.189454	-0.0816449	-0.251691	0.0884013	0.93598	0.342446	0.713623	0.785413	0.898818	0.458723	0.924293	-0.062659	0.172718	-0.134782	0.116909	0.0542635	-0.123642	-0.294101	-0.382502	0.421625	0.23217
Cit.11574.1.S1_s_at	Csi.5121	-6.28029e-05	-0.228437	0.0955634	0.132684	-0.0857826	-0.348601	0.177036	0.999959	0.254789	0.825513	0.833654	0.856548	0.170358	0.744429	-0.0240983	0.204339	-0.212398	0.136203	0.0295211	-0.0660423	-0.207783	-0.384818	0.32888	0.196197
Cit.11575.1.S1_at	Csi.5121	0.0675065	0.0502421	0.065348	0.0889752	0.00333607	-0.00237335	0.00904549	0.770635	0.773237	0.84141	0.853778	0.995729	0.994627	0.990007	0.386538	0.336296	-0.171307	-0.168933	0.0545251	-0.0108229	-0.195741	-0.204786	0.0316026	-0.0573726
Cit.11576.1.S1_at	Csi.4432	-0.366891	-1.07844	0.0929061	-0.126256	0.0532507	-0.298262	0.404763	0.39958	0.0144959	0.934135	0.941815	0.972686	0.657122	0.722677	-1.50621	-0.427774	0.38199	0.680252	0.456205	0.363299	0.45073	0.0459662	-0.285355	-0.159099
Cit.11577.1.S1_s_at	Csi.4432	-0.27348	-0.932934	0.0868605	0.017347	-0.115039	-0.473093	0.243015	0.539724	0.0183883	0.931446	0.994304	0.919802	0.370969	0.845316	-1.36125	-0.428315	0.114049	0.587142	0.430585	0.343724	0.400849	0.157833	-0.113635	-0.130982
Cit.11578.1.S1_at	Csi.550	0.00337954	0.395518	-0.46155	0.0762734	0.188503	0.665274	-0.288268	0.994392	0.0363744	0.226152	0.912724	0.530248	0.00481218	0.428824	0.436424	0.0409064	0.366743	-0.298531	-0.464651	-0.0031013	-0.154166	0.134102	0.00927397	-0.0669994
Cit.11578.1.S1_s_at	Csi.550	0.0155976	0.6594	-0.420938	-0.191196	0.284722	0.956344	-0.386899	0.978528	0.00397132	0.289161	0.741004	0.326398	0.000539103	0.317308	0.442914	-0.216486	0.293902	-0.662442	-0.423145	-0.00220734	0.0309818	0.417881	-0.0362975	0.154899
Cit.1158.1.S1_s_at	Csi.4836	0.0279165	-0.0484886	0.119386	0.0136976	-0.00090484	-0.0397098	0.0379001	0.929026	0.774959	0.672179	0.985677	0.998296	0.889576	0.950595	-0.214504	-0.166016	-0.124505	-0.0847957	0.131869	0.0124821	0.10748	0.0695804	0.141054	0.127356
Cit.11581.1.S1_s_at	Csi.1759	-0.0555502	-0.0490688	-0.0252306	-0.0940345	-0.0509934	-0.0888653	-0.0131215	0.80298	0.757257	0.943464	0.8239	0.881456	0.678376	0.982322	-0.0371386	0.0119302	-0.179636	-0.0907707	0.012224	0.0374546	-0.237254	-0.224133	0.306645	0.400679
Cit.11584.1.S1_s_at	Csi.4627	-0.0100579	-0.0816779	0.0972922	-0.0460928	0.0434223	-0.0152141	0.102059	0.968462	0.431066	0.608801	0.895634	0.852552	0.943765	0.683901	-0.0710191	0.0106587	-0.00983199	0.00538209	0.091946	-0.00534617	0.0291187	-0.0729399	-0.0120305	0.0340622
Cit.11586.1.S1_s_at	Csi.4871	0.00262162	-0.261454	0.18583	0.0835685	0.0858268	0.12683	0.0448239	0.994593	0.107497	0.544302	0.881105	0.815103	0.607809	0.948942	-0.299825	-0.0383706	-0.0884398	-0.215269	0.228716	0.042886	0.0421076	-0.00271637	0.20724	0.123671
Cit.11587.1.S1_at	Csi.4871	0.0329057	-0.0152346	0.0751173	0.0398315	0.0460512	0.0711804	0.0209219	0.905395	0.932384	0.794671	0.941486	0.89768	0.752011	0.972333	-0.00406735	0.0111673	0.0242042	-0.0469762	-0.0451649	-0.120282	-0.157757	-0.178679	0.278693	0.238862
Cit.11589.1.S1_at	Csi.8474	-0.0962345	-0.12396	-0.081234	-0.0864259	-0.014361	0.351158	-0.37988	0.860569	0.715064	0.910232	0.941799	0.991573	0.382495	0.555396	-0.242293	-0.118333	0.193722	-0.157437	-0.185322	-0.104088	0.468574	0.848454	-0.394852	-0.308426
Cit.11590.1.S1_at	Csi.5464	-0.0196551	-0.0680932	0.0856453	-0.0771129	-0.0508926	-0.177541	0.0757563	0.970031	0.773781	0.84643	0.919594	0.935051	0.54351	0.920706	-0.0634393	0.00465385	-0.028366	0.149175	0.00227773	-0.0833675	-0.0168374	-0.0925936	0.0256919	0.102805
Cit.11591.1.S1_at	Csi.5464	0.0358075	0.0705471	0.020788	0.0171726	0.136779	0.0893512	0.184208	0.913809	0.694839	0.960603	0.982846	0.610723	0.726105	0.613145	0.0205995	-0.0499476	0.0476129	-0.0417383	0.0190455	-0.00174254	0.138633	-0.0455748	-0.0348574	-0.05203
Cit.11592.1.S1_at	Csi.4024	0.0682282	0.362583	0.0378469	-0.193677	0.0756401	0.205071	-0.0537905	0.793175	0.0258015	0.927438	0.596456	0.839337	0.347936	0.933889	0.0889402	-0.273642	0.00510109	-0.19997	-0.0381832	-0.0760301	-0.113121	-0.0593309	0.236279	0.429957
Cit.11593.1.S1_at	Csi.4024	0.0542163	0.147602	-0.0258946	0.0425846	-0.0376843	0.0433965	-0.118765	0.873209	0.42714	0.956466	0.953373	0.947884	0.903298	0.829605	-0.182902	-0.330504	0.0464238	0.00302724	-0.331535	-0.30564	-0.345411	-0.226645	0.857885	0.815301
Cit.11594.1.S1_s_at	Csi.4024	-0.0336738	-0.0487911	0.134787	-0.188038	-0.0752495	-0.168021	0.0175219	0.921051	0.798531	0.668809	0.609868	0.838759	0.45434	0.97992	-0.225978	-0.177187	-0.283736	-0.115715	-0.0408939	-0.175681	-0.104427	-0.121949	0.528764	0.716802
Cit.11595.1.S1_s_at	Csi.4472	0.111817	0.339907	-0.0633107	0.0622436	0.452357	0.486952	0.417762	0.779406	0.172261	0.920735	0.950691	0.102349	0.123833	0.367514	0.103485	-0.236422	-0.0596015	-0.546554	0.0788593	0.14217	0.86778	0.450019	-0.368746	-0.430989
Cit.11596.1.S1_at	Csi.4890	-0.225302	-0.402768	-0.145539	-0.134426	0.0176197	-0.207171	0.24241	0.197603	0.045617	0.71916	0.832796	0.980932	0.464889	0.598733	0.0278074	0.430575	-0.0415405	0.16563	-0.00372023	0.141819	-0.417443	-0.659853	0.111149	0.245575
Cit.11597.1.S1_at	Csi.5637	0.0794205	0.190341	0.167226	-0.116899	0.087008	0.0676849	0.106331	0.72947	0.224492	0.568997	0.801072	0.797382	0.806526	0.824687	0.0157742	-0.174567	0.236026	0.168342	-0.151129	-0.318355	-0.15076	-0.257091	0.25743	0.374329
Cit.11597.1.S1_s_at	Csi.5637	0.157734	0.594712	0.0844553	-0.201186	0.0486501	0.065172	0.0321282	0.313027	0.00115419	0.814026	0.590492	0.92077	0.828144	0.965498	0.254817	-0.339895	0.180942	0.115771	-0.125074	-0.209529	-0.0443507	-0.0764789	0.0213059	0.222492
Cit.11599.1.S1_at	---	-0.0318082	-0.185648	0.145869	-0.0566097	-0.0706662	-0.111234	-0.0300989	0.873018	0.0720797	0.439278	0.871548	0.725426	0.444693	0.945034	-0.0627324	0.122915	-0.237054	-0.12582	-0.00375193	-0.149621	-0.170772	-0.140673	0.355449	0.412059
Cit.116.1.S1_at	Csi.5200	0.0751663	0.060128	0.0164225	0.151226	0.0128515	0.0765992	-0.0508962	0.81946	0.795742	0.975283	0.788604	0.987719	0.827228	0.950644	0.0185192	-0.0416088	0.0473212	-0.029278	-0.161559	-0.177981	-0.230767	-0.179871	0.453225	0.301999
Cit.116.1.S1_s_at	Csi.5200	0.0514825	0.155744	0.0146603	-0.0143964	-0.0149871	-0.0429039	0.0129298	0.777132	0.170885	0.961821	0.979816	0.970962	0.839087	0.979306	0.0374198	-0.118324	-0.195411	-0.152507	-0.0999282	-0.114588	-0.147072	-0.160001	0.468008	0.482404
Cit.1160.1.S1_s_at	Csi.7385	-0.0102012	-0.631072	0.225383	0.374776	0.0205551	0.00571358	0.0353965	0.985901	0.00876411	0.613765	0.395681	0.98042	0.991301	0.972578	-1.04319	-0.412119	0.557318	0.551605	-0.301054	-0.526437	0.341561	0.306165	0.450464	0.0756879
Cit.11600.1.S1_s_at	Csi.7075	0.0051037	-0.00742084	0.0886056	-0.065719	-0.0479479	-0.0915009	-0.00439484	0.98941	0.971301	0.781352	0.903216	0.909812	0.707812	0.995979	0.0107429	0.0181637	-0.406876	-0.315375	0.0731793	-0.0154263	-0.0576376	-0.0532428	0.340376	0.406095
Cit.11601.1.S1_s_at	Csi.1412	-0.0544315	-0.245746	0.129319	-0.048516	-0.0302021	-0.140559	0.0801544	0.77936	0.0441317	0.572815	0.915626	0.937454	0.403816	0.833254	-0.0712281	0.174518	-0.226448	-0.0858898	0.0185217	-0.110797	-0.200046	-0.280201	0.366527	0.415043
Cit.11603.1.S1_at	---	0.0999098	0.143782	0.12937	0.0296057	0.0528864	0.217967	-0.112194	0.81852	0.615769	0.816758	0.981659	0.950703	0.565521	0.904799	0.20386	0.0600781	0.0176213	-0.200346	0.117661	-0.0117081	0.0941317	0.206326	-0.229009	-0.258615
Cit.11604.1.S1_s_at	Csi.4530	-0.0120311	-0.0414504	-0.0177165	0.022709	0.0249023	-0.0459062	0.0957108	0.96242	0.717038	0.946513	0.95484	0.936219	0.788624	0.7098	-0.0399446	0.00150581	0.209515	0.255421	-0.0513579	-0.0336414	-0.025712	-0.121423	-0.085827	-0.108536
Cit.11606.1.S1_s_at	Csi.6981	0.0632318	-0.717863	0.275761	0.633714	-0.0657013	-0.314005	0.182602	0.919592	0.01659	0.626344	0.182947	0.944566	0.444813	0.846901	-1.03326	-0.3154	0.852824	1.16683	0.48752	0.21176	0.38314	0.200538	-0.660118	-1.29383
Cit.11609.1.S1_s_at	Csi.6227	0.0253966	-0.290802	0.228856	0.138906	-0.101189	-0.247894	0.0455169	0.957179	0.111161	0.503645	0.797537	0.801316	0.317602	0.954898	-0.777467	-0.486665	0.47407	0.721965	-0.671428	-0.900284	0.464111	0.418594	0.448005	0.309099
Cit.1161.1.S1_at	Csi.7385	0.0152437	-0.673758	0.364903	0.355049	-0.00216647	0.0253878	-0.0297207	0.984044	0.0187843	0.480174	0.570527	0.998296	0.968092	0.980562	-1.06023	-0.386476	0.355389	0.330001	-0.0476386	-0.412541	0.382512	0.412233	0.390902	0.0358536
Cit.11613.1.S1_at	---	0.0901204	0.226943	-0.212048	0.258197	0.0843606	0.149078	0.0196433	0.625346	0.111922	0.414129	0.329523	0.777837	0.462629	0.975839	0.125674	-0.10127	0.110194	-0.0388834	-0.0680538	0.143994	-0.0263249	-0.0459682	0.0794173	-0.178779
Cit.11614.1.S1_s_at	Csi.11607	-0.076375	0.33927	-0.569998	-0.000711645	0.0964533	0.354081	-0.161174	0.853251	0.131862	0.225624	0.998953	0.859043	0.231835	0.81596	0.450358	0.111088	0.4734	0.119319	-0.533977	0.0360208	0.29941	0.460585	-0.708458	-0.707746
Cit.11616.1.S1_s_at	Csi.2217	-0.0304409	-0.375563	0.235025	0.0482923	-0.0171948	-0.0476466	0.013257	0.932073	0.0213272	0.416423	0.941152	0.975933	0.879929	0.984898	-0.362696	0.0128666	-0.293372	-0.245726	0.177172	-0.0578534	0.229727	0.21647	0.185852	0.13756
Cit.11617.1.S1_at	---	-0.0787546	-0.188561	0.0605557	-0.110644	0.111062	0.160043	0.0620809	0.79897	0.331324	0.891644	0.860058	0.777718	0.567633	0.935545	-0.170945	0.0176163	0.0910249	-0.0690177	0.021585	-0.0389707	0.109398	0.0473167	-0.0593257	0.0513188
Cit.11619.1.S1_at	Csi.1915	-0.0117495	-0.0190309	0.00745111	-0.0240248	-0.0675658	-0.101313	-0.0338186	0.982164	0.944617	0.98876	0.981268	0.902394	0.769403	0.970319	-0.119198	-0.100167	-0.14567	-0.0443569	0.00168085	-0.00577025	0.0111703	0.044989	0.166648	0.190673
Cit.1162.1.S1_s_at	Csi.4943	0.0520091	0.221281	0.0706002	-0.134278	0.0825811	0.144277	0.0208853	0.794948	0.0710548	0.787494	0.649457	0.732634	0.39519	0.970184	0.110987	-0.110294	-0.15557	-0.299847	0.024187	-0.0464132	-0.162947	-0.183833	0.344726	0.479004
Cit.11620.1.S1_at	---	0.0362222	0.127565	-0.00130398	-0.0164971	0.21145	0.228406	0.194494	0.953386	0.647018	0.998516	0.990486	0.622955	0.522406	0.784493	0.247697	0.120131	0.105814	-0.122592	0.00627963	0.00758361	0.0512994	-0.143194	-0.144758	-0.128261
Cit.11620.1.S1_s_at	Csi.2011	0.0291636	0.144779	0.127899	-0.184302	-0.0379243	-0.0652834	-0.0105651	0.905895	0.227771	0.569606	0.433768	0.909812	0.741013	0.984146	0.120366	-0.0244125	-0.0542982	0.0109852	-0.0894947	-0.217393	-0.0724552	-0.0618901	0.102145	0.286448
Cit.11625.1.S1_s_at	Csi.10600 /// Csi.1101	-0.153555	-0.744356	0.290333	-0.011295	-0.0122956	-0.374341	0.34975	0.655356	0.00615405	0.548566	0.994391	0.9918	0.277347	0.522565	-1.1087	-0.364348	-0.101914	0.272427	0.419081	0.128748	0.271748	-0.0780015	0.274834	0.286129
Cit.11626.1.S1_s_at	Csi.2190	0.00588962	0.123727	0.0679355	-0.173816	0.0594748	0.141887	-0.0229374	0.985901	0.363732	0.812123	0.543498	0.846872	0.443012	0.969736	-0.011674	-0.135401	0.231084	0.0891968	-0.0140902	-0.0820257	-0.0909451	-0.0680077	-0.045976	0.12784
Cit.11629.1.S1_s_at	Csi.4798	0.0259364	0.0590047	0.108635	-0.0890451	-0.0495749	-0.0896293	-0.00952051	0.948488	0.762537	0.748528	0.874051	0.919173	0.745399	0.991077	-0.180902	-0.239907	0.129028	0.218657	0.201516	0.0928811	0.214502	0.224023	-0.374421	-0.285376
Cit.11631.1.S1_at	---	-0.0406865	-0.14641	0.159828	-0.13671	0.150549	0.0262621	0.274835	0.922016	0.481614	0.677417	0.821721	0.669734	0.950626	0.49611	-0.229575	-0.083165	-0.0765589	-0.102821	0.122258	-0.0375696	0.146279	-0.128556	0.126499	0.263209
Cit.11632.1.S1_at	Csi.5196	0.122967	0.251186	0.134526	-0.0130864	0.0188033	-0.050926	0.0885326	0.328253	0.056278	0.590802	0.984979	0.967639	0.832377	0.8288	0.0308486	-0.220338	-0.313849	-0.262923	0.115452	-0.0190749	0.147346	0.0588129	0.22532	0.238407
Cit.11635.1.S1_at	---	0.166447	0.571534	0.0863092	-0.153458	0.398313	0.439519	0.357107	0.569919	0.0224298	0.878695	0.848977	0.164636	0.162412	0.472673	0.474872	-0.0966617	0.279478	-0.160041	-0.296173	-0.382483	0.482358	0.125251	-0.29003	-0.136572
Cit.11635.1.S1_s_at	Csi.2265	0.161507	0.614707	-0.0262022	-0.0990881	0.479082	0.48642	0.471743	0.47298	0.0053224	0.962722	0.894053	0.0235374	0.0643839	0.157648	0.696071	0.0813642	0.341121	-0.145299	-0.385585	-0.359383	0.401524	-0.0702198	-0.32934	-0.230252
Cit.11636.1.S1_at	---	-0.00457775	-0.654276	0.507441	0.132963	-0.00373354	-0.322961	0.315494	0.994764	0.0395115	0.373487	0.907875	0.997216	0.469252	0.69685	-0.875867	-0.221591	-0.432068	-0.109108	0.315975	-0.191466	-0.235118	-0.550612	1.21641	1.08345
Cit.11640.1.S1_at	Csi.1233	-0.0617329	-0.0630321	0.0732531	-0.19729	-0.245855	-0.162353	-0.329356	0.91366	0.848969	0.912425	0.808759	0.584594	0.708749	0.590238	-0.499728	-0.436696	0.241025	0.403379	-0.00170327	-0.0749564	-0.363904	-0.0345474	0.28492	0.482211
Cit.11640.1.S1_s_at	Csi.1233	-0.233659	-0.524083	0.0279714	-0.211947	-0.141786	-0.269392	-0.0141804	0.162678	0.0106436	0.957846	0.658598	0.704094	0.311538	0.987561	-1.35134	-0.827253	0.0641484	0.33354	0.384679	0.356707	0.264196	0.278377	0.142496	0.354444
Cit.11641.1.S1_at	---	0.0295223	0.0862187	0.21163	-0.208387	0.149296	0.103622	0.194971	0.947809	0.688504	0.546534	0.640149	0.657104	0.736678	0.681264	-0.09843	-0.184649	0.213463	0.109841	0.0302227	-0.181408	0.0258924	-0.169078	0.0228788	0.231266
Cit.11644.1.S1_at	Csi.2956	-0.566148	-1.12101	-0.0931724	-0.501419	-0.127541	-0.447507	0.192425	0.190656	0.0266333	0.943687	0.690363	0.935051	0.538758	0.920094	-0.145915	0.975093	-0.0424454	0.405061	0.0328777	0.12605	-1.13153	-1.32395	0.301668	0.803086
Cit.11647.1.S1_s_at	Csi.4964	-0.0397183	-0.445136	0.184305	0.140472	-0.126267	-0.306515	0.0539822	0.961509	0.158262	0.783966	0.900817	0.871694	0.501049	0.970184	-1.12247	-0.677331	0.179911	0.486427	-0.0655014	-0.249807	0.423251	0.369269	0.39836	0.257888
Cit.11648.1.S1_s_at	Csi.957	0.208174	0.100438	0.427233	0.103158	0.220175	0.36383	0.0765193	0.497498	0.75841	0.386719	0.923002	0.658713	0.33399	0.948583	0.205531	0.105093	-0.235191	-0.599021	0.368798	-0.0584356	-0.228036	-0.304556	0.424488	0.32133
Cit.11649.1.S1_at	Csi.957	0.156925	-0.118315	0.321502	0.272343	0.200132	0.413918	-0.0136536	0.653273	0.696502	0.514158	0.675636	0.675385	0.229256	0.99176	0.138164	0.256478	0.0404831	-0.373435	0.145036	-0.176466	-0.283217	-0.269564	0.397432	0.125089
Cit.11650.1.S1_at	Csi.957	0.212347	-0.0554498	0.538588	0.160337	-0.0364857	0.0510094	-0.123981	0.397532	0.856734	0.259689	0.841116	0.966327	0.92219	0.885144	0.212527	0.267977	-0.112639	-0.163649	0.18529	-0.353298	-0.458487	-0.334506	0.458561	0.298224
Cit.11650.1.S1_s_at	Csi.957	0.140609	-0.0482439	0.326858	0.147474	-0.0286428	-0.0254904	-0.0317952	0.537878	0.843137	0.358667	0.804721	0.967186	0.953839	0.971521	0.0467514	0.0949953	-0.262572	-0.237082	0.302572	-0.0242865	-0.327849	-0.296054	0.4255	0.278026
Cit.11652.1.S1_at	---	-0.0213123	-0.0590814	-0.453011	0.447509	0.138381	0.12267	0.154092	0.970808	0.825481	0.277911	0.2305	0.75565	0.736005	0.821646	-0.136987	-0.0779055	0.0764195	-0.0462503	-0.164933	0.288078	-0.0418372	-0.195929	0.373427	-0.074082
Cit.11652.1.S1_s_at	Csi.2886	0.0429913	0.144311	0.038378	-0.0524122	0.0278306	-0.144338	0.199999	0.851142	0.255551	0.898262	0.909335	0.945562	0.407533	0.405692	0.237537	0.093226	-0.133033	0.0113046	0.026852	-0.011526	0.0778115	-0.122188	-0.116198	-0.0637859
Cit.11658.1.S1_at	Csi.4348	0.0423739	-0.188326	0.255751	0.0609805	0.0291047	-0.143324	0.201534	0.909504	0.295724	0.422581	0.929617	0.961047	0.589102	0.630588	-0.744522	-0.556196	0.45266	0.595985	-0.330522	-0.586274	0.190337	-0.0111965	0.525354	0.464374
Cit.11659.1.S1_at	Csi.7928	-0.0879476	0.0198518	-0.0650485	-0.221311	0.240451	0.406091	0.0748103	0.842448	0.95228	0.9162	0.735048	0.545518	0.200224	0.941749	0.279999	0.260148	-0.320756	-0.726846	0.420414	0.485462	0.116199	0.041389	-0.38866	-0.167349
Cit.11660.1.S1_s_at	Csi.7928	0.0160597	-0.0360045	0.180778	-0.0961081	0.0665519	-0.0232943	0.156398	0.963187	0.825926	0.465918	0.816848	0.829382	0.935561	0.622504	-0.113515	-0.0775108	0.0480383	0.0713326	0.0256716	-0.155107	-0.0231051	-0.179503	0.153795	0.249903
Cit.11661.1.S1_at	---	0.00952937	0.593474	-0.397184	-0.167413	0.161159	0.346113	-0.0237953	0.988225	0.0197926	0.375872	0.83261	0.744968	0.302845	0.982978	0.274631	-0.318842	0.238836	-0.107277	-0.2142	0.182984	0.134034	0.157829	-0.257705	-0.0902916
Cit.11662.1.S1_at	Csi.3731	-0.036544	0.274882	-0.339817	-0.0458039	0.22497	0.530783	-0.0808437	0.935741	0.166719	0.345909	0.95484	0.449349	0.0345294	0.914659	0.125625	-0.149257	0.342226	-0.188557	-0.228578	0.111239	0.258783	0.339627	-0.328456	-0.282652
Cit.11664.1.S1_at	Csi.4548	0.00642877	-0.278093	0.189987	0.107587	0.0849915	-0.00179077	0.171774	0.989047	0.12142	0.577821	0.857351	0.840206	0.996969	0.719556	-0.631257	-0.353164	0.127395	0.129186	-0.146995	-0.336982	0.0369046	-0.134869	0.708684	0.601098
Cit.11664.1.S1_s_at	Csi.4548	-0.0178165	-0.202711	0.188416	-0.0396944	-0.0716962	-0.125943	-0.0174492	0.957251	0.113847	0.417851	0.939785	0.798834	0.497451	0.976011	-0.582025	-0.379315	0.212003	0.337946	-0.275889	-0.464304	0.173531	0.19098	0.37369	0.413384
Cit.11666.1.S1_s_at	Csi.4810	0.0445835	-0.171256	0.12277	0.183587	0.0256093	-0.170042	0.221261	0.916679	0.418025	0.771209	0.730555	0.971768	0.57009	0.653253	0.0794083	0.250664	-0.521225	-0.351182	0.44572	0.322949	0.197572	-0.023689	-0.108315	-0.291902
Cit.11668.1.S1_s_at	Csi.10756	-0.0215905	-0.054933	0.105149	-0.115642	0.0355437	-0.0195901	0.0906774	0.947464	0.728553	0.700042	0.756922	0.932464	0.947813	0.83073	-0.088007	-0.033074	0.0692156	0.0888057	-0.118821	-0.22397	-0.0827428	-0.17342	0.223186	0.338828
Cit.1167.1.S1_s_at	Csi.5483	0.0287751	-0.01145	0.0753479	0.0232993	-0.014843	-0.053556	0.0238699	0.910351	0.94462	0.765457	0.96247	0.973241	0.803523	0.965498	-0.0908387	-0.0793887	0.031054	0.08461	-0.119476	-0.194824	-0.108751	-0.132621	0.316768	0.293468
Cit.11671.1.S1_at	---	0.0736156	0.0986592	-0.0725631	0.196982	-0.0267601	-0.00541478	-0.0481055	0.859343	0.700182	0.88933	0.741371	0.973569	0.991381	0.961996	0.247229	0.14857	-0.0623387	-0.056924	-0.353151	-0.280588	-0.443324	-0.395219	0.696364	0.499383
Cit.11672.1.S1_s_at	Csi.4149	-0.0171574	0.120708	-0.09379	-0.0789099	-0.109832	-0.0889034	-0.130761	0.97173	0.540418	0.811531	0.903137	0.763492	0.773719	0.811096	0.404207	0.283499	-0.139995	-0.0510915	-0.318667	-0.224877	-0.684923	-0.554162	0.603549	0.682459
Cit.11673.1.S1_at	Csi.1636	0.208674	0.4654	0.0952588	0.0716877	0.0631422	-0.0663569	0.192641	0.462674	0.0776562	0.876528	0.94618	0.941727	0.901559	0.809525	0.211794	-0.253606	0.0898578	0.156215	-0.224671	-0.31993	0.174134	-0.0185076	0.128201	0.0565137
Cit.11674.1.S1_s_at	Csi.1636	-0.00984243	-0.144102	0.0540858	0.060191	-0.126093	-0.0908689	-0.161316	0.984044	0.454678	0.900881	0.93345	0.716935	0.769661	0.746691	-0.590354	-0.446251	0.128496	0.219365	-0.211268	-0.265354	0.346173	0.507489	0.185947	0.125756
Cit.11675.1.S1_at	---	0.0449661	0.0229152	-0.00271166	0.116057	0.0105883	0.0398184	-0.0186418	0.860946	0.896462	0.994307	0.757828	0.984663	0.883295	0.975936	-0.0472589	-0.0701741	0.0824026	0.0425842	-0.0462127	-0.0435011	0.104775	0.123417	-0.0149876	-0.131045
Cit.11676.1.S1_at	Csi.2278	-0.0960542	-0.546368	0.0519114	0.203383	0.0836283	0.0277541	0.139502	0.859527	0.0596927	0.946595	0.822393	0.922972	0.966329	0.891463	-0.355518	0.19085	0.0549413	0.0271872	0.202745	0.150833	-0.0494088	-0.188911	0.0853327	-0.118051
Cit.11680.1.S1_s_at	Csi.1502	-0.107388	0.936041	-0.291902	-0.969556	0.0921131	0.247405	-0.0631786	0.863501	0.00719845	0.653829	0.0529248	0.926679	0.626012	0.965995	1.19866	0.262619	0.821311	0.573906	-0.278081	0.013821	0.174465	0.237644	-1.98695	-1.0174
Cit.11681.1.S1_s_at	Csi.1890	0.00294021	0.07325	0.0173351	-0.0816754	-0.0751497	-0.244188	0.0938891	0.992869	0.612888	0.960491	0.847208	0.782709	0.138406	0.810442	0.0588878	-0.0143622	-0.395811	-0.151623	-0.309618	-0.326953	0.00492447	-0.0889646	0.570923	0.652598
Cit.11682.1.S1_at	Csi.1890	0.0112621	0.0229893	-0.0449424	0.0560807	0.0844897	-0.018832	0.187811	0.97589	0.901403	0.895177	0.918943	0.777836	0.952941	0.551152	0.230703	0.207714	-0.0335604	-0.0147284	-0.354519	-0.309577	-0.114912	-0.302723	0.373842	0.317761
Cit.11683.1.S1_at	Csi.6421	-0.218325	-0.38652	-0.443119	0.168049	0.04733	0.28561	-0.19095	0.462716	0.161808	0.375541	0.853735	0.959754	0.466526	0.822572	2.04798	2.4345	2.39711	2.1115	-1.48355	-1.04043	-1.10589	-0.914936	-2.13912	-2.30717
Cit.11683.1.S1_s_at	Csi.12367 /// Csi.6421	-0.200106	-0.278941	-0.217079	-0.110363	-0.0344134	-0.046204	-0.0226228	0.692909	0.472681	0.776754	0.940524	0.979496	0.954617	0.989989	1.94049	2.21943	2.25996	2.30616	-1.47238	-1.2553	-0.817578	-0.794955	-2.24809	-2.13773
Cit.11685.1.S1_s_at	Csi.12163 /// Csi.6300	-0.321804	0.834303	-0.925986	-0.883481	0.203213	0.575957	-0.169531	0.641724	0.113015	0.33797	0.378297	0.878244	0.43849	0.938075	1.82908	0.994781	1.61367	1.03772	-0.909271	0.016715	-0.547209	-0.377678	-2.27065	-1.38716
Cit.11689.1.S1_at	---	0.086626	0.119483	0.0779787	0.0650413	0.135739	-0.035852	0.30733	0.774484	0.569976	0.856432	0.930827	0.70606	0.927928	0.395715	0.0225897	-0.0968932	0.247957	0.283809	-0.085455	-0.163434	0.44975	0.14242	-0.367851	-0.432892
Cit.1169.1.S1_at	---	-0.0786932	-0.0705759	-0.0405331	-0.127355	0.0430199	-0.0614678	0.147508	0.761159	0.714536	0.924267	0.793696	0.93398	0.843198	0.746691	-0.161641	-0.0910653	0.0710981	0.132566	-0.0191744	0.0213587	0.0495245	-0.0979831	-0.0160192	0.111336
Cit.11690.1.S1_s_at	Csi.6330	-0.0325197	-0.430682	0.289585	0.0425515	-0.0882338	-0.347559	0.171091	0.945087	0.0338647	0.424018	0.958866	0.853198	0.176608	0.759854	-0.281579	0.149103	0.0376875	0.385246	0.236513	-0.0530724	0.0144508	-0.15664	-0.144578	-0.18713
Cit.11691.1.S1_at	Csi.2403	-0.0140595	0.0623283	-0.112466	0.00753296	0.0728425	0.264515	-0.11883	0.979447	0.794476	0.79239	0.995102	0.885256	0.328426	0.856309	0.424527	0.362198	0.0327154	-0.231799	1.03505	1.14752	-0.11821	0.000619481	-1.32254	-1.33008
Cit.11692.1.S1_s_at	Csi.4389	-0.224668	-1.13741	0.353261	0.103338	0.00185297	-0.0398605	0.0435664	0.420176	0.000300059	0.478646	0.920741	0.998296	0.946247	0.971521	-1.62963	-0.492222	0.627114	0.666975	0.0862495	-0.267011	0.793547	0.749981	-0.215832	-0.31917
Cit.11695.1.S1_s_at	Csi.8091	-0.0315185	0.111311	-0.0890028	-0.117818	0.165399	0.20865	0.122148	0.952299	0.64116	0.850367	0.868539	0.664733	0.491089	0.863421	0.474038	0.362727	0.279948	0.0712975	-0.194346	-0.105344	-0.436707	-0.558855	-0.0052885	0.11253
Cit.11696.1.S1_at	Csi.8091	-0.0596538	0.0344444	-0.115798	-0.0994155	0.25474	0.331399	0.178081	0.879538	0.893446	0.785173	0.886748	0.352675	0.19898	0.74478	0.479924	0.445479	0.391961	0.0605621	-0.233482	-0.117684	-0.484925	-0.663005	0.0108774	0.110293
Cit.11697.1.S1_s_at	Csi.4697	-0.000395689	0.117764	0.0452415	-0.164205	-0.00246344	-0.0635398	0.058613	0.999015	0.431313	0.892758	0.620588	0.996691	0.799168	0.912595	-0.0175877	-0.135352	-0.189666	-0.126126	0.0946398	0.0493983	0.103059	0.0444462	0.00649185	0.170697
Cit.11699.1.S1_s_at	Csi.8001	-0.0357447	0.0623604	0.0559265	-0.226604	-0.160993	-0.188188	-0.133798	0.894028	0.682603	0.850851	0.367099	0.394413	0.291439	0.69445	-0.0847612	-0.147122	-0.21977	-0.0315822	-0.0585654	-0.114492	-0.193574	-0.0597767	0.34152	0.568124
Cit.117.1.S1_x_at	Csi.4547	0.103303	0.364948	0.0389037	-0.0908137	-0.0028989	-0.0552578	0.04946	0.412764	0.00507695	0.893312	0.807388	0.995268	0.798404	0.915348	0.283433	-0.0815154	0.0850232	0.140281	-0.159958	-0.198862	-0.138177	-0.187637	0.0832996	0.174113
Cit.1170.1.S1_s_at	---	0.140716	-0.117389	-0.0531136	0.596916	-0.158303	-0.207043	-0.109563	0.666894	0.670368	0.9331	0.112192	0.742201	0.562492	0.899766	-0.108393	0.00899662	-0.023985	0.183058	-0.127614	-0.0745007	-0.00649155	0.103071	0.321387	-0.275529
Cit.11702.1.S1_s_at	---	0.128446	0.298899	0.0458564	0.0444738	0.0303851	0.261555	-0.200785	0.373231	0.0402377	0.893151	0.939723	0.949222	0.15689	0.504125	0.459135	0.160236	0.112974	-0.148581	-0.13712	-0.182977	-0.193314	0.00747105	-0.0166757	-0.0611495
Cit.11704.1.S1_s_at	Csi.17100 /// Csi.4796	0.210516	0.327339	0.0682745	0.242314	0.16101	0.207661	0.114358	0.50755	0.255398	0.926144	0.756922	0.792434	0.635733	0.915608	0.232288	-0.0950508	-0.226859	-0.43452	0.418768	0.350493	0.306498	0.192139	-0.250722	-0.493036
Cit.11706.1.S1_at	Csi.5123	-0.197086	-0.337494	-0.0694223	-0.190314	0.0778828	0.00940183	0.146364	0.0497196	0.0120182	0.804561	0.469814	0.769318	0.974468	0.636175	-0.363354	-0.0258594	-0.10688	-0.116282	0.118891	0.188313	0.236051	0.0896875	-0.105441	0.0848732
Cit.11709.1.S1_s_at	Csi.5686	0.14048	0.287083	0.0676953	0.0709197	0.0112737	-0.0499367	0.0724841	0.273386	0.041567	0.824408	0.88232	0.983879	0.85029	0.882214	0.0784564	-0.208627	-0.0814029	-0.0314662	-0.0202243	-0.0879196	0.00612515	-0.0663589	0.241168	0.170249
Cit.1171.1.S1_at	Csi.9951	-0.0861403	-0.380948	0.0552999	0.0646168	-0.0767863	-0.254253	0.100681	0.749937	0.033885	0.895579	0.924636	0.856678	0.285128	0.867613	-0.243451	0.137497	-0.299613	-0.0453594	-0.00223202	-0.057532	0.0871494	-0.0135311	0.250844	0.186228
Cit.1171.1.S1_s_at	Csi.9951	-0.00448085	0.264148	-0.00858609	-0.26914	0.0765524	0.11267	0.0404345	0.988874	0.0356057	0.980517	0.185656	0.761049	0.535443	0.936407	0.123016	-0.141132	0.0170392	-0.095631	-0.0708774	-0.0622913	-0.0319263	-0.0723609	0.032512	0.301652
Cit.11715.1.S1_at	---	-0.0938065	-0.278968	-0.18035	0.175056	0.134655	0.289856	-0.0205462	0.637275	0.0681404	0.529846	0.62806	0.609369	0.137114	0.976157	-0.647305	-0.368337	0.51922	0.229364	-0.142283	0.0380664	0.201612	0.222158	0.06128	-0.113776
Cit.11716.1.S1_s_at	Csi.3903	-0.0123557	-0.263366	0.0395716	0.186353	0.0914766	0.059055	0.123898	0.972435	0.047034	0.900277	0.498017	0.717944	0.799198	0.723972	-0.785855	-0.522489	0.768033	0.708978	-0.351842	-0.391414	0.41807	0.294172	0.0243504	-0.162003
Cit.11717.1.S1_s_at	---	-0.0509619	0.120785	-0.145512	-0.129703	0.106013	0.166397	0.0456288	0.850676	0.440368	0.611424	0.747225	0.705457	0.420049	0.940813	0.00185331	-0.118932	0.120202	-0.0461948	-0.120587	0.0249246	-0.0225732	-0.068202	0.0499027	0.179606
Cit.11719.1.S1_s_at	Csi.4391	-0.100192	0.000244356	-0.0372743	-0.266582	-0.0916586	-0.209097	0.0257794	0.649726	0.999239	0.931999	0.410269	0.803915	0.360391	0.972391	-0.264465	-0.26471	-0.0764931	0.132604	-0.0358038	0.00147043	0.0459793	0.0201999	0.0873183	0.353901
Cit.11721.1.S1_s_at	Csi.3146	-0.235628	-0.306591	0.0570613	-0.464493	-0.22352	-0.581317	0.134277	0.231633	0.164237	0.919087	0.206232	0.526137	0.0361578	0.851505	1.04332	1.34992	-0.159305	0.422012	-0.0081445	-0.0652058	-0.684087	-0.818364	-0.772319	-0.307826
Cit.11724.1.S1_at	---	-0.0377294	-0.127365	0.0825626	-0.0695287	-0.0412514	-0.0437342	-0.0387686	0.930972	0.555941	0.851654	0.92731	0.949348	0.915068	0.965345	-0.0796968	0.0476687	0.0642386	0.107973	-0.0120405	-0.0946031	-0.0180724	0.0206962	-0.0528461	0.0166827
Cit.11724.1.S1_s_at	---	-0.00107849	-0.0316935	0.126441	-0.0980161	-0.0322291	-0.130605	0.0661473	0.996168	0.808018	0.534392	0.733381	0.919802	0.379308	0.851291	-0.0638395	-0.032146	-0.0410164	0.0895891	-0.0796194	-0.206061	0.012289	-0.0538583	0.138323	0.236339
Cit.11725.1.S1_at	Csi.6743	0.00805507	-0.0709832	0.277791	-0.182398	0.0724266	0.238501	-0.093648	0.986151	0.748937	0.416423	0.708347	0.878244	0.355311	0.887014	-0.117743	-0.0467596	0.0112023	-0.227299	0.195692	-0.0820992	0.163535	0.257183	-0.168055	0.0143435
Cit.11726.1.S1_s_at	Csi.5376	0.392396	2.10556	-1.31426	0.397787	0.913216	2.63168	-0.805244	0.85452	0.0704836	0.547801	0.930827	0.664581	0.0733425	0.822503	2.90961	0.804057	0.4424	-2.18928	0.0902439	1.40451	0.628104	1.43335	-2.56261	-2.96039
Cit.11727.1.S1_at	Csi.5376	-0.00422357	1.5145	-1.36132	-0.165981	0.704674	1.99599	-0.586638	0.998224	0.0727367	0.373487	0.961312	0.638144	0.0622644	0.822503	2.4947	0.980201	0.184026	-1.81196	-0.142098	1.21922	0.553759	1.1404	-2.39211	-2.22613
Cit.11728.1.S1_at	Csi.5514	-0.0224293	-0.213181	-0.0454526	0.190666	0.0781349	-0.0433892	0.199659	0.979447	0.548462	0.958512	0.858909	0.941417	0.951431	0.850131	-0.226296	-0.013115	0.172235	0.215624	-0.194238	-0.148785	-0.176229	-0.375888	0.468679	0.278013
Cit.11728.1.S1_s_at	Csi.5514	0.0164744	0.0992295	-0.0280588	-0.0212482	0.0372768	0.0470642	0.0274894	0.9609	0.472681	0.934135	0.967817	0.923132	0.846175	0.962603	0.0324718	-0.0667576	-0.0812621	-0.128326	-0.13075	-0.102691	-0.219203	-0.246693	0.460982	0.48223
Cit.11729.1.S1_at	Csi.5514	0.0445565	0.182885	0.121597	-0.169462	0.0628056	0.12883	-0.00321925	0.871564	0.206977	0.670187	0.613336	0.855378	0.541529	0.996359	0.0660589	-0.116826	-0.121648	-0.250478	-0.0471675	-0.168764	-0.188341	-0.185122	0.421413	0.590875
Cit.11731.1.S1_s_at	Csi.1855	0.110134	0.0388886	0.188559	0.106293	-0.31577	-0.409638	-0.221902	0.790597	0.9075	0.715437	0.910842	0.385698	0.222533	0.756547	-1.14404	-1.18293	-0.903732	-0.494094	0.519524	0.330965	0.184669	0.406571	1.19468	1.08839
Cit.11733.1.S1_s_at	Csi.454	-0.0879287	-0.609876	0.359969	-0.0165443	-0.0361757	-0.464918	0.392567	0.889364	0.0510688	0.538305	0.992871	0.974334	0.259686	0.575486	-0.101057	0.508819	-0.0606591	0.404259	0.496025	0.136056	-0.147439	-0.540005	-0.356272	-0.339727
Cit.11735.1.S1_at	Csi.454	0.076366	0.194135	-0.107713	0.14499	0.0403106	0.105482	-0.0248611	0.786629	0.274195	0.767211	0.767782	0.94237	0.710212	0.974521	0.237504	0.0433697	0.306909	0.201427	-0.554068	-0.446355	-0.473171	-0.44831	0.638842	0.493852
Cit.11736.1.S1_s_at	Csi.4143	-0.0487069	-0.165677	0.0412129	-0.0231327	-0.151529	-0.329757	0.0266998	0.771461	0.116672	0.865558	0.957463	0.263588	0.0137136	0.953877	-0.388664	-0.222987	-0.343102	-0.0133451	0.0610384	0.0198255	0.0338297	0.00712988	0.411571	0.434703
Cit.11737.1.S1_at	Csi.4143	-0.0450868	-0.0169824	0.106232	-0.225876	-0.129821	-0.254348	-0.00529388	0.849299	0.921625	0.680624	0.353794	0.535028	0.123833	0.993409	-0.268853	-0.25187	-0.123959	0.130389	-0.0845534	-0.190785	-0.0504735	-0.0451797	0.329704	0.55558
Cit.1174.1.S1_s_at	Csi.5022	0.0403441	-0.129052	0.344354	-0.0930476	0.000841717	-0.12434	0.126023	0.892307	0.403109	0.238454	0.847351	0.998296	0.570667	0.759003	-0.463566	-0.334514	0.0837532	0.208093	-0.123566	-0.467921	0.170482	0.0444586	0.394866	0.487914
Cit.11740.1.S1_s_at	Csi.7521	-0.0553406	-0.0717603	-0.0624347	-0.0335037	0.0112068	-0.0883563	0.11077	0.798797	0.630558	0.830451	0.950235	0.982329	0.674579	0.766304	0.0162201	0.0879804	-0.0397526	0.0486037	-0.00171691	0.0607178	-0.00920645	-0.119976	-0.0381868	-0.00468304
Cit.11742.1.S1_at	Csi.2811	-0.0947603	-0.158669	0.0407819	-0.169265	-0.0243827	0.0314175	-0.0801829	0.823132	0.557154	0.951831	0.828833	0.977996	0.954307	0.936407	-0.378788	-0.220119	-0.0571022	-0.0885197	-0.0804877	-0.12127	-0.0213846	0.0587982	0.369804	0.539069
Cit.11744.1.S1_s_at	Csi.2811	-0.0729496	-0.226088	0.0040823	0.000946308	-0.119868	-0.237613	-0.00212249	0.812979	0.219753	0.993526	0.998626	0.742834	0.340048	0.99827	-0.432801	-0.206713	-0.310453	-0.0728402	0.104669	0.100587	0.146188	0.148311	0.261999	0.261053
Cit.11745.1.S1_at	Csi.5233	-0.0867875	-0.251402	-0.107444	0.0958534	0.102138	0.195992	0.00828435	0.760714	0.168423	0.781262	0.877144	0.797513	0.445841	0.992915	-0.0926542	0.158748	-0.0290291	-0.225021	-0.0457863	0.0616573	-0.0202626	-0.028547	0.158374	0.0625208
Cit.11747.1.S1_s_at	Csi.30	0.0869411	0.176447	0.0238073	0.0632034	0.0457682	-0.0227189	0.114255	0.464436	0.109046	0.934135	0.863487	0.865254	0.922283	0.68592	0.255665	0.0792178	-0.118372	-0.0956533	-0.0475361	-0.0713433	-0.0814086	-0.195664	0.169149	0.105946
Cit.11752.1.S1_s_at	Csi.274	0.0222527	-0.225758	0.178654	0.114537	-0.0731145	-0.276313	0.130084	0.938914	0.0781367	0.446945	0.740909	0.790057	0.0892178	0.692422	-0.674851	-0.449093	0.0743257	0.350639	-0.0198149	-0.198469	0.235968	0.105884	0.344974	0.230437
Cit.11755.1.S1_s_at	Csi.1126	0.209767	0.0451161	0.30112	0.289423	0.0403425	-0.324976	0.405661	0.156043	0.833171	0.34498	0.38715	0.942444	0.14723	0.143675	-0.555692	-0.600808	-0.296261	0.0287149	0.171512	-0.129608	0.141646	-0.264014	0.896966	0.607544
Cit.11756.1.S1_s_at	---	-0.212431	-0.659711	0.022818	-0.00683876	-0.128528	-0.284712	0.0276555	0.112446	0.000478939	0.959039	0.994391	0.669457	0.179957	0.970319	-0.545436	0.114275	-0.0578473	0.226865	0.0882141	0.0653961	-0.125864	-0.15352	0.190539	0.197378
Cit.11757.1.S1_at	---	-0.290829	-0.890984	0.0646196	-0.0549342	-0.054976	-0.24308	0.133127	0.159371	0.00106206	0.916594	0.955794	0.944566	0.487967	0.874393	-0.573296	0.317688	-0.150075	0.0930043	0.408251	0.343632	0.0109674	-0.12216	-0.191473	-0.136538
Cit.11758.1.S1_at	Csi.3266	0.00697316	-0.0186446	-0.0240191	0.0637945	0.0698416	0.105067	0.0346158	0.988323	0.941047	0.961821	0.930898	0.882764	0.733476	0.967555	0.072046	0.0906906	-0.113366	-0.218434	0.194548	0.218567	-0.00567529	-0.0402911	-0.0671454	-0.13094
Cit.11758.1.S1_s_at	Csi.3266 /// Csi.8256	-0.00486294	-0.0750917	-0.0929897	0.153345	0.0234377	0.112458	-0.0655825	0.990543	0.67729	0.780714	0.706589	0.965921	0.647216	0.911789	0.252688	0.32778	-0.467258	-0.579716	0.462687	0.555677	-0.0461627	0.0194199	-0.185885	-0.33923
Cit.11759.1.S1_at	Csi.8256	-0.00583925	0.109389	-0.136634	0.00955047	-0.0370125	-0.0945582	0.0205332	0.990408	0.591243	0.711127	0.993256	0.952162	0.760099	0.979415	0.0104338	-0.0989551	-0.167772	-0.0732135	0.10163	0.238264	0.0806918	0.0601586	-0.0708438	-0.0803943
Cit.1176.1.S1_at	Csi.3189	-0.0290116	-0.0191349	0.214467	-0.283246	-0.0895221	0.00517934	-0.184224	0.957983	0.948346	0.607213	0.550434	0.86528	0.991562	0.760099	-0.23331	-0.214175	-0.387172	-0.392351	0.164625	-0.0498425	0.118658	0.302881	0.203721	0.486967
Cit.11760.1.S1_a_at	Csi.1171	0.200925	0.677115	0.0379688	-0.106221	0.0482254	0.0212763	0.0751745	0.260973	0.00171149	0.942475	0.873988	0.939748	0.961927	0.920312	0.77105	0.0939349	-0.395309	-0.416585	0.136697	0.0987286	-0.0942299	-0.169404	-0.0655513	0.0406698
Cit.11760.1.S1_at	Csi.1171	0.242447	0.578736	0.330522	-0.174569	0.163711	0.0296906	0.297731	0.160435	0.0069212	0.370134	0.755193	0.656776	0.947022	0.470002	0.466939	-0.111797	-0.127798	-0.157488	0.186715	-0.143807	0.0922487	-0.205482	-0.0870497	0.0875195
Cit.11761.1.S1_a_at	---	0.0285786	-0.0904495	0.10409	0.0729613	-0.110027	-0.296277	0.0762233	0.935741	0.60373	0.743343	0.896384	0.711273	0.136765	0.889869	-0.133953	-0.0435038	-0.278975	0.0173019	0.21324	0.10915	0.0615021	-0.0147212	0.0714602	-0.0015011
Cit.11761.1.S1_at	---	0.0439431	-0.170386	0.268468	0.0350784	-0.158015	-0.253019	-0.0630117	0.900519	0.33643	0.381955	0.960101	0.584135	0.269328	0.924901	-0.151315	0.0190713	-0.107689	0.14533	0.185186	-0.0832819	-0.167782	-0.10477	0.150164	0.115086
Cit.11764.1.S1_s_at	Csi.17119 /// Csi.17153	-0.00828943	-0.0801647	-0.0353047	0.0903498	0.266389	0.367665	0.165112	0.981883	0.595549	0.918542	0.834398	0.068233	0.0322641	0.595944	0.0160236	0.0961883	-0.108842	-0.476507	0.186565	0.22187	-0.0319397	-0.197052	0.192021	0.101671
Cit.11766.1.S1_s_at	Csi.5055	0.0686598	0.428948	-0.133176	-0.087712	0.0385881	0.109062	-0.0318855	0.793358	0.0106351	0.676664	0.87271	0.94172	0.669778	0.965345	0.577403	0.148454	0.273783	0.164721	-0.158963	-0.0257865	0.0470558	0.0789414	-0.596661	-0.508949
Cit.11767.1.S1_at	---	-0.00336533	0.144074	-0.153455	-0.000817178	0.0732068	0.0142201	0.132194	0.993172	0.379629	0.615188	0.998626	0.842921	0.968354	0.765342	0.318643	0.174568	0.0341515	0.0199314	-0.0696036	0.0838513	0.125708	-0.00648516	-0.340791	-0.339974
Cit.11769.1.S1_s_at	Csi.4236	-0.0704283	-0.137384	0.0608224	-0.136858	0.00313565	-0.0881697	0.094441	0.664785	0.260472	0.817315	0.632525	0.995268	0.634991	0.788039	-0.167057	-0.0296736	-0.232217	-0.144047	0.154934	0.0941118	-0.0134353	-0.107876	0.154201	0.291059
Cit.1177.1.S1_s_at	Csi.3189	0.0415202	0.153001	0.0549122	-0.0820943	0.0456259	0.0810967	0.0101551	0.809287	0.136218	0.805075	0.782052	0.851919	0.603343	0.981944	0.0109849	-0.142016	-0.0853774	-0.166474	-0.058308	-0.11322	-0.0580536	-0.0682087	0.299289	0.381384
Cit.11771.1.S1_at	Csi.3977	0.152386	0.0244433	0.284199	0.153133	0.12701	0.114498	0.139523	0.413948	0.919024	0.381526	0.761314	0.714876	0.694032	0.79325	-0.21243	-0.236873	0.037723	-0.0767748	-0.291463	-0.575662	-0.213999	-0.353523	1.03807	0.884935
Cit.11772.1.S1_s_at	Csi.3977	0.139511	0.0883907	0.321816	0.0125531	0.0502146	-0.137713	0.238142	0.212064	0.52107	0.225624	0.985163	0.874076	0.439721	0.287985	-0.0819697	-0.17036	-0.0421925	0.0955204	-0.283192	-0.605008	-0.190623	-0.428765	0.859572	0.847019
Cit.11773.1.S1_s_at	Csi.2910	-0.122199	0.402583	-0.162134	-0.610748	-0.116159	-0.152824	-0.0794949	0.830923	0.219485	0.820004	0.295388	0.891338	0.787543	0.956011	0.589653	0.18707	1.07818	1.231	-1.0202	-0.858066	-0.0175182	0.0619767	-0.931423	-0.320675
Cit.11774.1.S1_at	Csi.2910	-0.122071	0.180553	-0.473333	-0.0771317	-0.0213127	0.126443	-0.169069	0.854002	0.661352	0.477979	0.958866	0.989627	0.85426	0.895626	0.31337	0.132817	0.734844	0.608401	-0.709933	-0.2366	-0.027071	0.141998	-0.517478	-0.440347
Cit.11776.1.S1_s_at	Csi.5685	0.110796	0.581357	-0.475853	0.230241	-0.171572	-0.259863	-0.0832814	0.900519	0.180448	0.561149	0.876691	0.874277	0.711814	0.965895	0.102291	-0.479066	-0.479575	-0.219712	-0.166412	0.309441	0.217788	0.30107	0.322208	0.091966
Cit.11777.1.S1_s_at	Csi.5685	0.0815979	0.283333	0.0479313	-0.0839983	0.0990507	0.0792694	0.118832	0.593826	0.0246526	0.866086	0.83119	0.657498	0.689329	0.717242	-0.0347324	-0.318066	-0.0233839	-0.102653	0.00381192	-0.0441194	0.0484655	-0.0703665	0.228523	0.312521
Cit.11779.1.S1_at	Csi.535	-0.0616552	0.0286717	-0.249445	0.0339393	0.129528	0.0939542	0.165101	0.863263	0.907888	0.475872	0.96584	0.72725	0.773396	0.753696	0.0105723	-0.0180994	0.108144	0.0141896	-0.192198	0.0572468	0.0811399	-0.0839613	0.0284527	-0.00548656
Cit.1178.1.S1_s_at	Csi.3189	0.0525884	0.296562	0.110676	-0.247879	0.0887634	0.120932	0.0565953	0.753114	0.00915007	0.596271	0.157116	0.651022	0.428508	0.882214	0.143118	-0.153444	0.133928	0.0129962	-0.075976	-0.186652	0.17727	0.120675	-0.209897	0.0379817
Cit.11780.1.S1_at	Csi.5793	-0.027211	-0.115656	0.174736	-0.141537	0.033316	-0.130816	0.197448	0.948967	0.549184	0.606571	0.777886	0.955543	0.627339	0.64037	-0.0525315	0.0631248	-0.105505	0.0253111	0.193171	0.0184351	-0.00416679	-0.201614	-0.0388812	0.102656
Cit.11781.1.S1_at	Csi.5793	0.0307654	0.0896596	0.219941	-0.216372	0.134101	0.195316	0.0728862	0.95137	0.704195	0.567572	0.665649	0.740647	0.507807	0.928013	-0.0616622	-0.151322	0.08316	-0.112156	0.188803	-0.0311373	0.143353	0.0704665	-0.172938	0.0434333
Cit.11782.1.S1_s_at	Csi.1893	0.00927328	-0.176408	0.122389	0.08212	0.0135722	-0.176682	0.203827	0.975775	0.132943	0.585231	0.824808	0.974704	0.257131	0.346255	-0.102768	0.0736408	0.0433383	0.220021	0.0203586	-0.102031	-0.0147663	-0.218593	0.0814595	-0.00066056
Cit.11783.1.S1_at	Csi.1893	-0.0322714	-0.0856781	-0.0992431	0.0871292	0.0420173	0.0354851	0.0485494	0.937138	0.682398	0.801259	0.893235	0.94237	0.926073	0.950595	-0.236182	-0.150504	0.389671	0.354186	-0.108439	-0.00919612	-0.255679	-0.304228	0.20375	0.11662
Cit.11785.1.S1_at	---	0.0843527	0.383812	0.0778262	-0.206024	0.099775	0.110499	0.0890509	0.846644	0.108787	0.890538	0.754081	0.864549	0.792376	0.92384	0.476333	0.0925216	-0.149754	-0.260253	-0.15885	-0.236676	-0.0460056	-0.135057	0.105858	0.311882
Cit.11786.1.S1_at	Csi.1447	0.058253	0.106462	0.085804	-0.0157418	0.0400617	-0.0221324	0.102256	0.776615	0.432729	0.742797	0.980707	0.913111	0.935922	0.784146	0.341001	0.234539	-0.055863	-0.0337305	-0.101598	-0.187402	-0.0808866	-0.183142	0.02567	0.0414118
Cit.11787.1.S1_s_at	Csi.601	-0.158035	-0.571956	0.0797607	0.0133014	-0.0903719	-0.104045	-0.0766993	0.535741	0.0127305	0.876912	0.992204	0.868474	0.787873	0.931346	-0.461015	0.110941	1.17812	1.28216	-0.787614	-0.867375	0.536196	0.612895	-0.795503	-0.808804
Cit.11790.1.S1_at	---	-0.111779	0.404007	-0.650518	-0.0922148	0.338859	0.586961	0.0907573	0.910351	0.415855	0.451377	0.961475	0.705354	0.365201	0.965895	0.899811	0.495804	0.125938	-0.461023	-0.150278	0.50024	0.322809	0.232051	-1.02878	-0.936569
Cit.11791.1.S1_s_at	Csi.4121	0.00664292	0.453455	-0.501046	0.0677214	0.287093	0.712074	-0.137888	0.993178	0.153771	0.380187	0.958866	0.595195	0.0769108	0.906679	0.748328	0.294873	-0.01197	-0.724043	0.164507	0.665554	0.270666	0.408553	-0.874373	-0.942095
Cit.11792.1.S1_s_at	Csi.5599	0.146001	0.288874	0.199495	-0.0459411	0.00782894	-0.024427	0.0400849	0.222166	0.0339003	0.412355	0.930827	0.989627	0.931306	0.943598	0.0310038	-0.25787	-0.0775459	-0.0531189	0.155609	-0.0438865	0.0562159	0.016131	0.0637604	0.109702
Cit.11795.1.S1_at	---	0.127846	0.0422503	0.271055	0.0741053	-0.0050922	-0.0293921	0.0192077	0.769593	0.905719	0.611102	0.946563	0.996691	0.96209	0.987765	-0.556957	-0.599207	0.582957	0.612349	0.145806	-0.125249	0.384347	0.365139	-0.36754	-0.441646
Cit.11796.1.S1_s_at	Csi.6620	-0.00349209	-0.4233	0.289739	0.122979	0.0794271	0.114989	0.0438656	0.994593	0.0485616	0.459836	0.862465	0.882764	0.747382	0.963482	-0.830341	-0.407041	0.258564	0.143576	0.58947	0.29973	0.646465	0.602599	-0.590022	-0.713001
Cit.11799.1.S1_x_at	---	-0.0974063	-0.496786	0.00624084	0.195374	-0.342213	-0.862066	0.17764	0.913359	0.241735	0.995632	0.896825	0.65104	0.106313	0.910143	-0.272383	0.224402	-0.418679	0.443387	-0.363455	-0.369696	-0.186324	-0.363964	0.751043	0.555669
Cit.11800.1.S1_at	Csi.4595	0.00764769	0.116237	-0.000292229	-0.09277	0.142447	0.18152	0.103373	0.983605	0.424813	0.999296	0.833153	0.515498	0.334338	0.802319	0.00631384	-0.109923	-0.0891498	-0.27067	0.00432966	0.00462189	-0.0631372	-0.16651	0.295678	0.388448
Cit.11800.1.S1_s_at	Csi.4595	-0.0562639	-0.130278	0.146277	-0.186496	0.0549063	0.112335	-0.00252197	0.749363	0.266758	0.497867	0.403875	0.837736	0.500631	0.996444	-0.251443	-0.121166	-0.265561	-0.377895	0.0906747	-0.0556027	0.035819	0.038341	0.360168	0.546665
Cit.11801.1.S1_at	Csi.2215	-0.0312011	-0.153657	0.00915281	0.0499557	-0.061029	-0.133113	0.0110549	0.911194	0.251615	0.980517	0.922128	0.844645	0.482371	0.984702	-0.064604	0.0890532	0.0737677	0.206881	-0.234727	-0.24388	-0.128447	-0.139502	0.245707	0.195751
Cit.11801.1.S1_s_at	Csi.2215	-0.0120094	-0.0600545	0.0678069	-0.0441445	-0.0863489	-0.117924	-0.0547735	0.965255	0.605332	0.750201	0.907417	0.638981	0.41546	0.880771	-0.0364511	0.0236034	0.0267098	0.144634	-0.160785	-0.228592	-0.134845	-0.0800714	0.200827	0.244971
Cit.11802.1.S1_at	Csi.5760	0.0291716	-0.274653	0.197752	0.1653	0.0852033	-0.0361962	0.206603	0.962403	0.252499	0.6729	0.824856	0.889441	0.944454	0.752872	-0.34875	-0.0740975	0.131152	0.167348	0.0578301	-0.139921	-0.0238637	-0.230466	0.313034	0.147734
Cit.11803.1.S1_s_at	Csi.5760	0.0399317	-0.242566	0.224204	0.139368	-0.123447	-0.316238	0.0693444	0.892307	0.0936685	0.385992	0.709811	0.627075	0.0845792	0.891653	-0.529199	-0.286633	-0.259374	0.0568636	0.148998	-0.0752053	0.304168	0.234823	0.272463	0.133095
Cit.11806.1.S1_at	---	0.300441	1.01871	-0.491483	0.383197	0.3089	0.962436	-0.344636	0.319093	0.00286296	0.384372	0.597363	0.548386	0.0162086	0.661162	0.80172	-0.216992	-0.757374	-1.71981	1.26075	1.75223	0.29222	0.636856	-0.8332	-1.2164
Cit.11807.1.S1_s_at	Csi.3575 /// Csi.3848	0.0787152	0.157929	0.107215	-0.026613	-0.0455374	-0.172899	0.0818239	0.700993	0.286541	0.714821	0.964327	0.912411	0.389482	0.869821	0.0481163	-0.109813	-0.137959	0.0349392	-0.117869	-0.225083	-0.257586	-0.33941	0.539026	0.565639
Cit.11808.1.S1_at	Csi.3575	-0.0385398	0.0625751	0.0478704	-0.227233	-0.0443561	0.0818408	-0.170553	0.935997	0.80776	0.931446	0.663048	0.95007	0.834395	0.781949	-0.15337	-0.215945	0.0714619	-0.0103789	-0.257369	-0.30524	-0.37042	-0.199867	0.606948	0.83418
Cit.11809.1.S1_at	---	0.00742213	-0.0496074	0.0353441	0.0367546	-0.14963	-0.289614	-0.00964561	0.986451	0.816468	0.940198	0.959405	0.627979	0.204876	0.991733	0.0668711	0.116478	-0.272956	0.0166572	-0.026727	-0.0620711	-0.0827805	-0.0731349	0.177209	0.140454
Cit.11809.1.S1_s_at	---	0.0426375	-0.00523643	0.0980566	0.0363843	-0.0662422	-0.212628	0.0801438	0.876812	0.978872	0.731817	0.949444	0.840794	0.255013	0.867137	0.0610402	0.0662767	-0.061201	0.151427	-0.0271426	-0.125199	-0.042066	-0.12221	0.0677294	0.0313451
Cit.11810.1.S1_at	Csi.4050	0.0395255	-0.276248	0.186233	0.209789	-0.0317548	-0.188705	0.125195	0.890061	0.0513324	0.472514	0.462337	0.944566	0.324055	0.747193	-0.443848	-0.1676	0.0240493	0.212754	-0.0167047	-0.202938	0.175253	0.050058	0.289382	0.0795932
Cit.11810.1.S1_s_at	Csi.4050	0.0663611	-0.28629	0.263785	0.223599	-0.0563547	-0.193755	0.081046	0.793358	0.0665495	0.348209	0.486347	0.888103	0.364955	0.882214	-0.547791	-0.261501	0.0108179	0.204573	-0.00704358	-0.270828	0.273505	0.192459	0.314704	0.0911047
Cit.11811.1.S1_at	Csi.4050	0.0447101	-0.18881	0.0959709	0.228324	0.097833	-0.0784246	0.274091	0.859527	0.160662	0.724639	0.371458	0.699105	0.721454	0.226968	-0.341212	-0.152402	0.114723	0.193148	-0.0375465	-0.133517	0.178469	-0.095622	0.251142	0.0228179
Cit.11812.1.S1_at	Csi.4972	-0.0587539	0.120635	-0.296295	-0.00238223	-0.177142	-0.0771743	-0.277109	0.892307	0.61545	0.450084	0.998032	0.641488	0.84901	0.559161	0.0419125	-0.0787222	-0.158238	-0.0810638	-0.16295	0.133345	-0.0440363	0.233073	0.057149	0.0595313
Cit.11813.1.S1_s_at	Csi.4972	-0.0436457	0.14841	-0.0484122	-0.232257	0.0613567	0.0500798	0.0726336	0.837273	0.214636	0.85741	0.259813	0.820187	0.813107	0.851291	-0.00649197	-0.154901	-0.151656	-0.201736	0.154171	0.202583	0.0841078	0.0114742	-0.0849037	0.147353
Cit.11815.1.S1_at	Csi.3605	0.0901851	0.121391	0.23494	-0.0830426	0.0225018	0.114343	-0.0693397	0.85132	0.690607	0.650378	0.938969	0.982028	0.807877	0.950756	-0.0671798	-0.188571	0.087736	-0.0266074	0.0433076	-0.191632	-0.0941317	-0.024792	0.189414	0.272456
Cit.11816.1.S1_x_at	Csi.3605	-0.00719162	0.0686222	0.0890106	-0.179426	0.0759972	-0.0160781	0.168073	0.982322	0.623874	0.723426	0.483694	0.763241	0.953673	0.526302	-0.136636	-0.205258	0.0496867	0.0657648	0.0888245	-0.000186131	-0.0117913	-0.179864	0.0750166	0.254442
Cit.11817.1.S1_at	---	-0.0891457	-0.0439208	-0.138606	-0.0876113	0.051828	0.036002	0.067654	0.653236	0.807346	0.633344	0.85969	0.89653	0.905648	0.899766	-0.0068922	0.0370286	0.245609	0.209607	-0.130465	0.0081416	-0.0701413	-0.137795	-0.121352	-0.0337403
Cit.11818.1.S1_s_at	Csi.4218	-0.0474025	0.0677491	-0.0601499	-0.151243	0.00686541	0.0607327	-0.0470018	0.879538	0.713087	0.869306	0.713687	0.992901	0.835488	0.943946	-0.0188597	-0.0866088	0.184785	0.124052	-0.0545475	0.00560239	-0.0597146	-0.0127128	-0.11662	0.0346234
Cit.11819.1.S1_s_at	Csi.7343	-0.0815871	-0.191701	-0.0458712	-0.00966189	-0.130403	-0.315974	0.0551686	0.675934	0.180006	0.891644	0.990321	0.586831	0.0798534	0.920199	-0.513357	-0.321656	-0.350905	-0.034931	0.351394	0.397265	0.171873	0.116705	0.0869748	0.0966367
Cit.1182.1.S1_s_at	Csi.5060	0.094549	0.704518	-0.657448	0.239442	0.315524	0.437489	0.193559	0.923512	0.122821	0.427577	0.877267	0.722133	0.509648	0.910143	1.00341	0.298889	0.0161331	-0.421356	-0.0644141	0.593034	0.101188	-0.0923705	-0.597534	-0.836976
Cit.11821.1.S1_s_at	Csi.4494	-0.21962	-0.34642	-0.183526	-0.135569	0.171429	0.513466	-0.170607	0.598367	0.314483	0.800889	0.914671	0.822441	0.246426	0.883971	0.275351	0.621771	0.408928	-0.104538	-0.257622	-0.0740959	-0.428514	-0.257907	-0.159471	-0.0239023
Cit.11822.1.S1_at	Csi.17144	0.0711338	0.167267	-0.0988185	0.147108	0.0463194	0.132431	-0.0397923	0.879778	0.517751	0.854009	0.850966	0.954134	0.736485	0.970319	0.223182	0.0559149	-0.334031	-0.466462	0.339286	0.438105	-0.288976	-0.249184	0.214636	0.0675283
Cit.11823.1.S1_at	Csi.4888	0.00825371	-0.271997	-0.0128387	0.309847	0.0610216	0.00176695	0.120276	0.988874	0.240365	0.983847	0.531338	0.930554	0.997639	0.881305	0.0888947	0.360892	-0.383163	-0.38493	0.608282	0.62112	-0.223042	-0.343318	-0.0174442	-0.327291
Cit.11824.1.S1_at	Csi.4888	-0.0136597	-0.02331	0.0121146	-0.0301976	-0.0104905	-0.0771015	0.0561205	0.981936	0.939578	0.984674	0.978412	0.992242	0.860915	0.955925	0.0729434	0.0962534	-0.13299	-0.0558884	0.231133	0.219018	-0.194149	-0.250269	-0.00812441	0.0220732
Cit.11825.1.S1_s_at	Csi.10038	-0.0429081	-0.80635	0.390886	0.285439	-0.128371	-0.40322	0.146477	0.961621	0.0210299	0.543728	0.765136	0.882618	0.394347	0.908035	-0.962533	-0.156184	-0.317962	0.0852575	0.43858	0.0476933	0.0269513	-0.119526	0.621581	0.336142
Cit.11828.1.S1_at	Csi.5405	-0.04589	0.488608	-0.11005	-0.517619	-0.0150644	0.0216135	-0.0517422	0.916791	0.0210033	0.805573	0.109728	0.985867	0.963344	0.954777	0.659032	0.170424	0.330295	0.308681	-0.342673	-0.232623	-0.145269	-0.0935266	-0.585979	-0.0683606
Cit.11829.1.S1_at	Csi.14500	0.0249451	0.425498	0.0616101	-0.411517	0.00435549	-0.00544731	0.0141583	0.969953	0.0878927	0.923776	0.387369	0.996691	0.992431	0.991546	0.578071	0.152574	-0.156578	-0.151131	-0.384304	-0.445914	-0.705332	-0.71949	0.710294	1.12181
Cit.11832.1.S1_s_at	Csi.4006	-0.074371	-0.477573	0.202809	0.0493978	-0.0794405	-0.20486	0.0459794	0.850684	0.0293386	0.629545	0.955392	0.884573	0.513251	0.962603	-0.934802	-0.457229	0.0167178	0.221578	0.120288	-0.0825209	0.404594	0.358614	0.201079	0.151681
Cit.11833.1.S1_at	---	0.0143382	0.0708096	-0.0168515	-0.0105091	-0.00490866	0.0102706	-0.0200879	0.979447	0.773683	0.976177	0.993256	0.995268	0.98293	0.982443	-0.02842	-0.0992296	0.104004	0.0937333	-0.200436	-0.183584	0.143444	0.163532	-0.00177643	0.00873266
Cit.11834.1.S1_at	Csi.368	0.114469	0.381322	-0.0369145	0.00246771	0.0398807	0.0788757	0.000885688	0.364277	0.00474858	0.904759	0.997478	0.912114	0.699491	0.999209	0.565796	0.184474	0.353097	0.274221	-0.440687	-0.403773	-0.30344	-0.304325	0.0385524	0.0360847
Cit.11835.1.S1_at	---	0.0687641	0.147337	-0.0359803	0.0970195	0.0312219	0.0770297	-0.014586	0.786569	0.367123	0.929863	0.85098	0.95287	0.776098	0.983312	0.0398499	-0.107487	0.00889169	-0.0681381	0.0966751	0.132655	-0.141853	-0.127267	0.131846	0.0348265
Cit.11835.1.S1_s_at	Csi.4910	0.0369783	0.213263	-0.0317348	-0.0694726	-0.0141754	0.0229969	-0.0513476	0.846978	0.0448774	0.900277	0.837531	0.970627	0.916994	0.890171	0.200163	-0.0130996	-0.303973	-0.32697	0.255258	0.286993	-0.10954	-0.0581926	-5.59653e-05	0.0694167
Cit.11836.1.S1_at	Csi.4910	-0.0118732	0.0887075	-0.0544864	-0.0702006	0.0458566	0.0947309	-0.00301778	0.975687	0.594701	0.874868	0.895961	0.916359	0.692714	0.996444	0.105878	0.0171709	-0.0468588	-0.14159	0.138415	0.192901	-0.256103	-0.253085	0.0865356	0.156736
Cit.11837.1.S1_at	Csi.7874	-0.0666026	0.198572	-0.270742	-0.129657	0.00281162	0.0432647	-0.0376414	0.845041	0.302107	0.426136	0.828833	0.996974	0.912714	0.965027	0.428936	0.230363	-0.100328	-0.143593	-0.259004	0.0117375	-0.259297	-0.221655	0.0915927	0.221249
Cit.11838.1.S1_at	Csi.244	0.0890727	0.516241	-0.30481	0.0584855	-0.198963	-0.191189	-0.206736	0.932333	0.278261	0.75058	0.980283	0.859889	0.820662	0.903462	1.06083	0.544584	0.788677	0.979865	-0.28423	0.0205791	-0.215806	-0.00906963	-1.41347	-1.47196
Cit.11840.1.S1_s_at	Csi.3148	-0.0266489	0.788878	-0.897843	0.0282101	-0.0300949	0.32837	-0.38856	0.984091	0.124136	0.339844	0.992696	0.989627	0.690336	0.798469	0.716759	-0.072119	-0.469699	-0.79807	-0.0538748	0.843968	0.109214	0.497774	-0.372871	-0.401081
Cit.11841.1.S1_at	Csi.3148	0.0845232	0.561079	-0.37373	0.0687813	0.154886	0.519242	-0.20947	0.838131	0.0178231	0.371635	0.941382	0.734372	0.0751736	0.738943	0.556143	-0.00493596	-0.0132299	-0.532472	0.0748322	0.448562	0.0392067	0.248677	-0.374001	-0.442782
Cit.11843.1.S1_s_at	Csi.1739	-0.0813534	-0.0505718	-0.0661343	-0.129819	-0.0343877	-0.0934551	0.0246798	0.507895	0.68997	0.774382	0.611173	0.912465	0.566876	0.959756	-0.0557327	-0.0051609	0.0469646	0.14042	-0.159784	-0.0936496	0.0118463	-0.0128335	-0.000944801	0.128875
Cit.11846.1.S1_at	Csi.4827	-0.00739617	-0.165117	0.113314	0.0293905	-0.0305928	-0.130701	0.069515	0.985901	0.349962	0.744961	0.966822	0.958287	0.615443	0.91445	-0.0695284	0.0955883	-0.281646	-0.150945	0.153097	0.0397838	0.0358262	-0.0336888	0.120451	0.0910609
Cit.11847.1.S1_s_at	---	0.0902435	0.315824	-0.149405	0.107046	0.339317	0.548039	0.130595	0.838983	0.206369	0.774382	0.90583	0.304156	0.0807022	0.880771	0.305923	-0.009901	0.0540061	-0.494033	0.309803	0.459208	0.332264	0.20167	-0.525947	-0.632993
Cit.11847.1.S1_x_at	---	0.163897	0.413525	-0.157149	0.240283	0.381239	0.574043	0.188435	0.671622	0.14353	0.797754	0.758895	0.322785	0.110972	0.832409	0.399476	-0.0140484	0.0497697	-0.524273	0.29979	0.456939	0.316684	0.128249	-0.436152	-0.676435
Cit.11848.1.S1_at	Csi.4344	-0.0134284	-0.112351	0.123037	-0.0513777	0.0428403	0.327548	-0.241867	0.982753	0.676953	0.811056	0.957463	0.957174	0.302845	0.689425	0.358264	0.470615	0.98037	0.652822	-0.25903	-0.382067	-0.841421	-0.599554	-0.215689	-0.164311
Cit.11848.1.S1_s_at	Csi.4344	-0.0974415	-0.0558088	-0.115417	-0.124052	0.0846603	0.103965	0.0653554	0.775549	0.831282	0.803904	0.862463	0.874614	0.778389	0.941776	0.374149	0.429958	0.713258	0.609293	-0.295954	-0.180538	-0.61093	-0.676285	-0.243502	-0.11945
Cit.1185.1.S1_s_at	Csi.1275	0.132502	0.262776	0.139756	-0.00101107	0.00288493	-0.0667802	0.0725501	0.248854	0.0407322	0.560741	0.998526	0.995775	0.754931	0.866065	0.291152	0.0283756	0.045342	0.112122	-0.0644242	-0.20418	-0.045408	-0.117958	-0.0230161	-0.022005
Cit.11850.1.S1_at	Csi.6437	-0.00497406	0.00173831	0.00368504	-0.0204962	0.0382978	0.00738294	0.0692126	0.986681	0.991401	0.991088	0.966935	0.909812	0.979025	0.863553	-0.148955	-0.150694	0.178452	0.171069	-0.0851007	-0.0887858	0.190835	0.121623	-0.10447	-0.0839734
Cit.11850.1.S1_s_at	Csi.6437	-0.0146412	0.0112278	0.012241	-0.0678361	0.0603517	-0.0498737	0.170577	0.96263	0.94512	0.969859	0.867471	0.826766	0.816312	0.495556	-0.109531	-0.120759	0.0842253	0.134099	-0.0374683	-0.0497093	0.273521	0.102944	-0.172579	-0.104743
Cit.11852.1.S1_s_at	Csi.4706	0.0168673	0.0683745	0.0670716	-0.0843329	0.0837788	0.0589232	0.108635	0.948065	0.561166	0.762004	0.785345	0.664949	0.739341	0.691848	-0.179966	-0.24834	-0.000300596	-0.0592238	0.110758	0.0436866	0.0165896	-0.0920449	0.162254	0.246587
Cit.11853.1.S1_at	Csi.12460	0.00489536	-0.340664	0.207525	0.147973	0.13135	0.117974	0.144726	0.993172	0.139609	0.646917	0.845232	0.791524	0.764294	0.847212	-0.678307	-0.337642	0.375787	0.257812	0.139077	-0.0684483	0.184661	0.0399351	0.117549	-0.0304238
Cit.11854.1.S1_at	Csi.5407	-0.354333	-0.45509	-0.307288	-0.311358	-0.34235	-0.276897	-0.407804	0.218425	0.160662	0.626344	0.710323	0.49789	0.565563	0.577926	0.890446	1.34554	-0.181885	0.0950123	-0.69651	-0.389221	-1.59717	-1.18937	0.7059	1.01726
Cit.11855.1.S1_s_at	Csi.5407	-0.254643	-0.524513	0.0322398	-0.279372	-0.378982	-0.459288	-0.298677	0.40282	0.0785149	0.968414	0.725046	0.359931	0.242974	0.69831	0.83154	1.35605	-0.418732	0.0405556	-0.395833	-0.428073	-1.4506	-1.15193	0.668824	0.948195
Cit.11856.1.S1_at	Csi.20	0.0675774	0.936321	-0.87659	0.145049	0.430586	1.11164	-0.250464	0.952686	0.0412474	0.298204	0.93796	0.564298	0.052719	0.873151	1.50207	0.565754	0.0158014	-1.09583	0.182225	1.05882	0.182461	0.432925	-1.34959	-1.49464
Cit.11857.1.S1_at	---	-0.0292672	0.932731	-0.993692	-0.0277277	0.280097	0.756389	-0.196195	0.979959	0.0329846	0.244656	0.991676	0.744845	0.171861	0.899695	1.34216	0.40943	-0.000761137	-0.75715	0.0341538	1.02785	-0.067671	0.128524	-1.07213	-1.0444
Cit.11857.1.S1_s_at	Csi.20	0.112455	0.96338	-0.819393	0.196784	0.322916	0.929803	-0.283971	0.909172	0.0412474	0.33797	0.908314	0.720878	0.117294	0.852183	1.4709	0.507517	-0.164857	-1.09466	0.19802	1.01741	0.25137	0.535341	-1.26213	-1.45891
Cit.11858.1.S1_s_at	Csi.7470	-0.119152	-0.414127	0.0406986	0.0123624	-0.18627	-0.238791	-0.133749	0.574656	0.0215828	0.929783	0.989975	0.497458	0.31809	0.797615	-0.598292	-0.184165	-0.176592	0.0621989	0.17129	0.130591	0.294141	0.427889	-0.0573486	-0.069711
Cit.11859.1.S1_at	Csi.7263	-0.0336316	0.177117	-0.237726	-0.041305	0.0657807	-0.115292	0.246854	0.954447	0.479197	0.595391	0.96584	0.925727	0.773714	0.675528	-0.105791	-0.282908	0.04138	0.156672	-0.0413685	0.196357	-0.0792644	-0.326118	0.199868	0.241173
Cit.11859.1.S1_s_at	Csi.7263	-0.0901119	-0.256987	0.07402	-0.0900998	-0.0836835	-0.0430086	-0.124358	0.77817	0.19997	0.873042	0.8997	0.863592	0.917983	0.848296	0.0879174	0.344904	0.100888	0.143897	0.466753	0.392733	0.110591	0.234949	-0.986366	-0.896266
Cit.1186.1.S1_at	---	0.0455885	0.258074	-0.0369964	-0.0829309	0.0929565	0.124051	0.0618615	0.882276	0.0941686	0.926288	0.875165	0.768765	0.594281	0.916116	0.156476	-0.101598	0.301902	0.17785	-0.23509	-0.198093	-0.0453566	-0.107218	-0.0159016	0.0670292
Cit.11860.1.S1_at	---	-0.111782	-0.330795	-0.0700622	0.0621254	0.00866628	0.0716924	-0.0543598	0.66844	0.0848946	0.874664	0.936591	0.992609	0.842032	0.946978	0.130513	0.461308	0.388315	0.316623	0.333422	0.403485	-0.0757037	-0.0213439	-0.937246	-0.999372
Cit.11863.1.S1_at	Csi.1315	-0.125712	-0.368322	0.0899248	-0.102549	-0.178593	-0.380412	0.0232249	0.273556	0.00535891	0.721466	0.770587	0.263066	0.0160591	0.967216	-0.289326	0.0789965	-0.535082	-0.15467	0.344521	0.254596	0.0474694	0.0242445	0.0633507	0.1659
Cit.11863.1.S1_s_at	Csi.1315	-0.0788305	-0.322433	0.153913	-0.0703602	-0.129422	-0.368441	0.109597	0.653387	0.0171674	0.535649	0.876298	0.545929	0.0263892	0.769664	-0.253319	0.0691144	-0.447522	-0.079081	0.396023	0.242109	0.0781848	-0.0314124	-0.0222285	0.0481317
Cit.11864.1.S1_s_at	Csi.3933	-0.185798	-0.601851	-0.0257321	0.0645576	-0.0941285	-0.190781	0.00252401	0.215135	0.00134212	0.95479	0.92076	0.79966	0.419475	0.997647	-0.625534	-0.0236824	-0.180305	0.0104757	0.290558	0.31629	0.0223953	0.0198713	0.117244	0.0526864
Cit.11865.1.S1_at	---	-0.043132	0.0986256	-0.0424273	-0.186901	0.11381	0.203528	0.024092	0.863745	0.493478	0.893312	0.506767	0.627291	0.249054	0.967699	0.303256	0.20463	0.212347	0.00881899	-0.084108	-0.0416807	-0.134574	-0.158666	-0.248463	-0.0615614
Cit.11866.1.S1_s_at	Csi.8722	-0.0123182	0.335173	-0.154133	-0.218368	-0.0204711	0.0839608	-0.124903	0.981827	0.0844521	0.6903	0.637591	0.976514	0.808599	0.839586	0.467878	0.132706	-0.0110565	-0.0950173	-0.0616997	0.092433	-0.0405581	0.0843449	-0.393699	-0.175331
Cit.11867.1.S1_s_at	Csi.8722	-0.0501406	0.267481	-0.331541	-0.0878814	-0.111635	0.0198587	-0.24313	0.94425	0.403109	0.565593	0.94324	0.885297	0.977695	0.78401	0.324921	0.0574404	-0.23879	-0.258649	-0.0738641	0.257677	0.0900342	0.333164	-0.289907	-0.202026
Cit.11868.1.S1_at	Csi.3040	-0.0341836	0.116629	-0.158595	-0.0616207	0.187338	0.245662	0.129014	0.948493	0.636636	0.719597	0.944647	0.6253	0.420192	0.85888	0.274876	0.158247	0.426248	0.180586	0.0689821	0.227577	0.401693	0.272679	-1.03625	-0.974634
Cit.11868.1.S1_s_at	Csi.3040	-0.0993846	-0.17126	-0.0306207	-0.0992853	0.130842	0.0752692	0.186414	0.611113	0.275656	0.941067	0.844077	0.630595	0.777199	0.603214	-0.160317	0.0109426	0.719298	0.644029	-0.0665516	-0.0359309	0.285266	0.0988513	-0.797436	-0.698151
Cit.11869.1.S1_s_at	Csi.3040	-0.0953861	-0.0118994	-0.131853	-0.145297	0.00989666	-0.0875098	0.107303	0.77817	0.96671	0.763368	0.82887	0.9918	0.816314	0.883971	-0.0986128	-0.0867134	0.589034	0.676544	-0.139492	-0.00763957	0.403579	0.296276	-0.889136	-0.743839
Cit.1187.1.S1_at	Csi.5276	-0.063187	0.194437	-0.142643	-0.24327	0.224984	0.155635	0.294333	0.859716	0.320424	0.710286	0.567483	0.416572	0.587062	0.4286	0.356409	0.161972	-0.0769077	-0.232543	0.0892135	0.231857	-0.0384837	-0.332817	-0.200985	0.0422851
Cit.1187.1.S1_s_at	Csi.5276	0.0886091	0.347499	0.0573761	-0.136363	0.0114857	0.0845704	-0.061599	0.770635	0.0703158	0.900703	0.818495	0.989457	0.803494	0.938003	0.349049	0.00155007	-0.134525	-0.219096	-0.140004	-0.19738	-0.157196	-0.0955975	0.228419	0.364782
Cit.11870.1.S1_s_at	Csi.6618	0.0010343	-0.15024	0.131098	0.0222755	0.0255179	-0.116116	0.167152	0.996696	0.229061	0.576007	0.965491	0.950874	0.518687	0.526302	-0.343552	-0.193312	0.0708946	0.187011	0.0306367	-0.100462	0.103534	-0.063618	0.165572	0.143296
Cit.11872.1.S1_at	Csi.2436	0.110318	0.286218	0.0332175	0.014862	0.107562	0.12365	0.0914745	0.561913	0.0744881	0.937629	0.986606	0.73444	0.612177	0.866484	0.0608993	-0.225319	-0.523218	-0.646868	0.0782005	0.044983	0.168466	0.0769918	0.490363	0.475501
Cit.11874.1.S1_s_at	Csi.2780 /// Csi.2867	-0.173445	-0.63987	0.315314	-0.201035	-0.100323	-0.0738912	-0.126755	0.853251	0.214938	0.767726	0.918358	0.954134	0.947813	0.955252	-0.5997	0.04017	-0.311747	-0.237856	-0.0855275	-0.400841	-0.392952	-0.266196	1.02681	1.22784
Cit.11876.1.S1_s_at	Csi.6674	0.0500572	-0.375646	0.277506	0.249828	-0.00434724	-0.10419	0.0954957	0.871227	0.0226546	0.344932	0.433798	0.995268	0.686927	0.85888	-0.333756	0.0418901	0.804993	0.909183	-0.460813	-0.738319	0.529015	0.433519	-0.467942	-0.71777
Cit.11878.1.S1_at	---	0.187633	-0.166269	0.205061	0.529793	-0.307269	-0.0680787	-0.54646	0.835008	0.782989	0.858478	0.671802	0.763564	0.951001	0.664044	-1.03119	-0.864923	-1.41038	-1.34231	2.28895	2.08389	0.313809	0.860269	-0.184159	-0.713952
Cit.11881.1.S1_s_at	Csi.3865	0.0690585	0.0229301	0.108287	0.0780518	0.00639075	-0.0624138	0.0751953	0.62061	0.866697	0.606571	0.816407	0.989627	0.726843	0.822986	-0.181484	-0.204414	-0.204905	-0.142491	0.1851	0.0768138	0.0870243	0.011829	0.225289	0.147238
Cit.11882.1.S1_at	Csi.5085	0.0885996	0.156594	0.000968313	0.110922	0.0378582	0.185254	-0.109537	0.691212	0.342571	0.998516	0.826491	0.942236	0.404106	0.823931	0.102842	-0.0537518	0.0716344	-0.113619	-0.0358332	-0.0368015	0.0860475	0.195585	-0.0525905	-0.163512
Cit.11883.1.S1_s_at	Csi.5085	0.286923	0.769617	-0.00967517	0.109522	-0.251432	-0.148103	-0.354761	0.0937312	0.00115197	0.98691	0.881055	0.416741	0.658677	0.374984	0.838413	0.0687962	0.710067	0.85817	-0.77716	-0.767485	-0.0479703	0.306791	-0.540051	-0.649573
Cit.11885.1.S1_s_at	Csi.4097	-0.0167669	-0.0695482	0.190793	-0.172054	-0.00501421	-0.167285	0.157256	0.959267	0.628129	0.4054	0.531338	0.993278	0.334529	0.588512	-0.404414	-0.334866	-0.350753	-0.183469	0.333718	0.142925	0.0951624	-0.0620939	0.295868	0.467922
Cit.11887.1.S1_at	Csi.8554	-0.19192	0.0826238	-0.309333	-0.354867	-0.097027	0.345664	-0.539718	0.706228	0.852058	0.65931	0.699515	0.92917	0.503775	0.445016	-0.553882	-0.636506	-0.241229	-0.586893	-0.285575	0.0237581	0.827693	1.36741	-0.134822	0.220045
Cit.11889.1.S1_s_at	---	0.40123	1.45998	0.0144824	-0.25861	1.24548	1.67212	0.818834	0.255289	0.000823438	0.988486	0.834552	0.000842885	0.000749049	0.202233	0.513575	-0.946403	0.795926	-0.876198	-0.242949	-0.257431	1.82728	1.00845	-1.04043	-0.781817
Cit.1189.1.S1_s_at	Csi.2345	0.0155771	-0.0413743	0.113712	-0.0251347	-0.0346491	-0.169641	0.100343	0.958848	0.765824	0.617105	0.958843	0.92077	0.279581	0.759003	-0.0507077	-0.00933344	-0.0709888	0.0986522	0.0445126	-0.0691997	-0.121243	-0.221585	0.187379	0.212514
Cit.11890.1.S1_s_at	Csi.5791	0.278061	0.348416	0.309916	0.184278	0.16316	0.269482	0.056838	0.345718	0.254388	0.591086	0.853323	0.808065	0.542826	0.966863	0.635994	0.287579	0.394318	0.124836	-0.597904	-0.90782	-1.47872	-1.53556	1.63077	1.4465
Cit.11891.1.S1_at	Csi.5791	0.31337	0.627803	0.255257	0.0665465	0.241182	0.353511	0.128853	0.186125	0.0243938	0.632919	0.953026	0.609738	0.344368	0.894847	0.64693	0.0191268	0.192333	-0.161178	-0.188422	-0.44368	-0.623419	-0.752272	0.688564	0.622017
Cit.11892.1.S1_at	---	0.0926208	0.28101	-0.232262	0.231921	0.297854	0.495981	0.0997267	0.890142	0.419621	0.729169	0.823402	0.596487	0.257839	0.942689	0.19614	-0.0848696	0.224436	-0.271545	-0.486482	-0.25422	-0.380177	-0.479904	0.884271	0.65235
Cit.11893.1.S1_at	Csi.2455	0.0485888	-0.206694	0.336499	0.0174341	0.0595295	-0.0439124	0.162971	0.876129	0.198813	0.269444	0.982901	0.882764	0.891831	0.690861	-0.494343	-0.287649	0.466163	0.510075	-0.320687	-0.657186	0.457924	0.294953	0.0240919	0.00665778
Cit.11893.1.S1_s_at	Csi.2455	-0.0425485	-0.416365	0.235012	0.0524178	-0.0538132	-0.153232	0.0456059	0.901092	0.0161366	0.444817	0.939188	0.909812	0.533278	0.950344	-0.740047	-0.323683	0.418473	0.571705	-0.449518	-0.684531	0.49986	0.454254	0.152952	0.100535
Cit.11894.1.S1_at	Csi.2455	-0.0322047	0.165723	-0.138585	-0.124729	0.111825	-0.0300712	0.25372	0.923417	0.29416	0.648112	0.777886	0.703104	0.926157	0.386497	0.154012	-0.0117116	-0.0816601	-0.051589	-0.00882949	0.129755	0.0618226	-0.191898	-0.0623153	0.0624134
Cit.11895.1.S1_at	Csi.6681	-0.0734817	0.0472905	-0.0913476	-0.178615	-0.0386556	-0.0219525	-0.0553586	0.900708	0.899029	0.893312	0.850376	0.970627	0.973024	0.965895	-0.165052	-0.212342	-0.0704897	-0.0485372	-0.0791859	0.0121616	0.0161683	0.0715269	0.148567	0.327182
Cit.11895.1.S1_s_at	Csi.6681	-0.139451	-0.193898	-0.028579	-0.200104	-0.12088	-0.24783	0.00607039	0.37607	0.220544	0.946045	0.56778	0.672545	0.22912	0.993979	-0.383891	-0.189994	-0.307252	-0.0594212	0.0911867	0.119766	-0.256036	-0.262106	0.523822	0.723925
Cit.11896.1.S1_at	---	-0.0633862	-0.177283	0.00722509	-0.0220219	0.0672298	0.023374	0.111086	0.867886	0.398152	0.989057	0.982846	0.902029	0.958122	0.872248	-0.244503	-0.0672206	-0.0879258	-0.1113	0.0922152	0.0849901	-0.195232	-0.306318	0.406636	0.428658
Cit.11897.1.S1_s_at	Csi.4704	0.0013652	0.0872932	0.00215316	-0.0853094	0.0124199	-0.00139094	0.0262307	0.995003	0.438372	0.99427	0.779718	0.974117	0.995585	0.955587	0.0678707	-0.0194225	-0.305562	-0.304171	0.168492	0.166338	-0.0875899	-0.113821	0.171278	0.256587
Cit.11898.1.S1_at	---	-0.339012	-0.0453727	-0.396487	-0.585449	0.0255594	0.258389	-0.20727	0.0585075	0.87561	0.342423	0.102969	0.975213	0.417779	0.739276	0.750738	0.796111	1.34397	1.08558	-1.13154	-0.735053	-1.08908	-0.88181	-0.362182	0.223268
Cit.11899.1.S1_at	Csi.8478	-0.027829	-0.576081	0.321345	0.170406	-0.0551974	-0.236842	0.126447	0.970808	0.0466553	0.553995	0.858479	0.954903	0.583215	0.904376	-0.713445	-0.137364	-0.168209	0.0686327	0.281768	-0.039577	-0.144151	-0.270598	0.646675	0.476269
Cit.11900.1.S1_at	---	0.168784	0.249093	0.15005	0.112324	0.181081	0.0134118	0.34875	0.401779	0.211143	0.70689	0.865743	0.584824	0.976553	0.330891	0.146536	-0.102557	0.493111	0.479699	0.197285	0.0472343	0.64329	0.294541	-1.04341	-1.15573
Cit.11901.1.S1_at	Csi.6474	0.000580223	0.357425	-0.0716959	-0.283971	0.152988	0.25675	0.0492268	0.999036	0.0942916	0.885764	0.542148	0.70606	0.384119	0.958197	0.573854	0.216429	0.407807	0.151058	-0.464644	-0.392949	-0.246893	-0.29612	-0.116256	0.167715
Cit.11902.1.S1_at	---	-0.108278	-0.0026042	0.0226089	-0.348121	0.0997842	0.198239	0.0013295	0.689793	0.992109	0.965936	0.33389	0.821	0.474293	0.999209	-0.0618193	-0.0592151	0.158712	-0.039527	0.0276582	0.00504936	-0.0403887	-0.0417182	-0.148436	0.199685
Cit.11902.1.S1_x_at	---	-0.0154916	-0.0376954	0.115361	-0.12461	0.00402597	0.0708891	-0.0628372	0.965954	0.821617	0.67253	0.734381	0.995268	0.761621	0.898985	-0.0400056	-0.0023102	0.13222	0.0613312	-0.0558589	-0.17122	0.0308725	0.0937097	-0.0866745	0.0379355
Cit.11903.1.S1_x_at	Csi.3289	0.137123	0.0734149	0.185324	0.156787	0.0774253	0.157039	-0.0021888	0.788072	0.852001	0.78398	0.888145	0.940315	0.773396	0.999209	0.292185	0.21877	0.133846	-0.0231938	-0.0865608	-0.271884	0.301901	0.30409	-0.356183	-0.51297
Cit.11904.1.S1_s_at	Csi.3289	-0.0206945	-0.445093	0.413245	-0.0308634	0.165017	0.210725	0.11931	0.978168	0.108616	0.410607	0.98276	0.776032	0.61973	0.907872	-0.0772348	0.367858	0.198737	-0.0119885	0.0115956	-0.40165	0.244919	0.125609	-0.244354	-0.213491
Cit.11905.1.S1_at	---	0.011528	-0.217458	0.130851	0.12154	0.322058	0.516571	0.127545	0.985901	0.412853	0.812123	0.892438	0.356286	0.107706	0.884607	-0.0441994	0.173258	0.249412	-0.267159	0.0660172	-0.0648341	0.0597	-0.0678451	0.00859521	-0.112945
Cit.11906.1.S1_s_at	Csi.2422	0.146711	-0.235477	0.35723	0.322825	0.0569886	0.0502278	0.0637495	0.325224	0.1298	0.245424	0.215974	0.885381	0.868602	0.913765	-0.404417	-0.16894	0.459929	0.409701	-0.0274364	-0.384667	0.638953	0.575203	-0.38775	-0.710575
Cit.11907.1.S1_at	---	0.0697037	-0.0443545	0.273666	-0.0180882	0.0114681	-0.036961	0.0598972	0.748004	0.796206	0.29969	0.979788	0.984074	0.898116	0.910789	-0.0768073	-0.0324528	0.170673	0.207634	-0.0177749	-0.291441	0.326464	0.266567	-0.285475	-0.267387
Cit.11908.1.S1_at	Csi.2915	-0.0604613	0.0801558	-0.0803535	-0.183018	0.0719339	0.342861	-0.198993	0.864828	0.714774	0.848891	0.707646	0.879241	0.155672	0.676495	0.046638	-0.0335178	0.241466	-0.101395	-0.234075	-0.153721	-0.299136	-0.100143	0.225433	0.408452
Cit.11909.1.S1_at	Csi.2915	-0.0337544	0.078217	-0.062872	-0.117631	-0.00259666	-0.0899608	0.0847675	0.935728	0.713284	0.881516	0.844077	0.996974	0.775218	0.897312	0.0194091	-0.0588079	-0.0482033	0.0417576	0.0530825	0.115954	-0.0631046	-0.147872	-0.0149234	0.102708
Cit.11910.1.S1_s_at	Csi.2915	-0.0416498	-0.0667532	0.0871425	-0.146601	0.00243045	-0.0136534	0.0185143	0.871202	0.663449	0.751946	0.651014	0.996691	0.96451	0.975382	-0.132611	-0.0658577	0.00360562	0.017259	-0.106819	-0.193962	-0.213761	-0.232275	0.38891	0.535511
Cit.11911.1.S1_at	Csi.7488	-0.186982	-0.266153	-0.176151	-0.124308	0.168552	0.215806	0.121298	0.612673	0.381244	0.773577	0.906986	0.785321	0.630019	0.911795	0.559199	0.825352	0.647994	0.432188	-0.679952	-0.503801	-0.502538	-0.623836	-0.139457	-0.0151482
Cit.11911.1.S1_s_at	Csi.7488	-0.0509454	-0.186567	0.0911238	-0.0589362	0.134045	0.150239	0.117852	0.904529	0.38662	0.842267	0.943557	0.744845	0.637479	0.865927	0.590944	0.777512	0.429487	0.279248	-0.404088	-0.495212	-0.621769	-0.739621	0.0622821	0.121218
Cit.11913.1.S1_s_at	Csi.4294	-0.0219936	0.152589	-0.0550872	-0.164149	-0.0296227	0.0844657	-0.143711	0.943925	0.259549	0.8548	0.586793	0.945562	0.692714	0.665865	0.0759507	-0.0766387	-0.124487	-0.208952	-0.171925	-0.116837	-0.130923	0.012788	0.288437	0.452587
Cit.11915.1.S1_s_at	Csi.8692	0.349938	2.10353	-0.702316	-0.340793	0.238395	0.763192	-0.286402	0.447523	7.13132e-05	0.373487	0.788716	0.804077	0.171671	0.833921	2.06654	-0.0369881	1.64333	0.880133	-0.755788	-0.0534722	-0.504072	-0.217671	-1.6814	-1.34061
Cit.11918.1.S1_at	Csi.2107	0.0143952	0.718574	-0.516052	-0.1589	0.0750925	1.43191	-1.28173	0.993172	0.293149	0.702255	0.95387	0.975213	0.0914989	0.272065	-0.117816	-0.836389	-0.640425	-2.07234	0.0452204	0.561272	1.86113	3.14286	-1.05121	-0.89231
Cit.11918.1.S1_x_at	Csi.2107	-0.0632322	0.660561	-0.489292	-0.362881	0.0860137	1.39675	-1.22473	0.968534	0.297595	0.692762	0.861142	0.969457	0.0751033	0.249334	-0.159865	-0.820426	-0.573798	-1.97055	0.017256	0.506548	1.82949	3.05422	-1.12287	-0.759993
Cit.11919.1.S1_s_at	Csi.1973	-0.0143151	-0.280528	0.229109	0.00803941	-0.00559428	-0.0801549	0.0689664	0.971509	0.0617264	0.390932	0.992871	0.993803	0.749989	0.898155	-0.32395	-0.0434221	0.0585438	0.138699	-0.0275733	-0.256683	0.0640422	-0.00492415	0.201654	0.193614
Cit.11921.1.S1_at	Csi.5651	-0.00855462	-0.243049	0.168521	0.0486048	0.0962527	0.0441201	0.148385	0.984091	0.132377	0.584494	0.941205	0.774428	0.892319	0.735225	-0.14975	0.0932986	-0.10187	-0.14599	0.357767	0.189246	-0.00261509	-0.151	-0.0202397	-0.0688445
Cit.11921.1.S1_s_at	Csi.5651	-0.012168	-0.152096	0.0977385	0.0174848	0.0572888	0.090258	0.0243195	0.974724	0.293685	0.734549	0.980577	0.87042	0.691541	0.970088	-0.0268913	0.125205	-0.063859	-0.154117	0.259275	0.161537	-0.0364393	-0.0607587	-0.0932332	-0.110718
Cit.11922.1.S1_at	---	-0.167556	-0.0749402	-0.312564	-0.120241	-0.027781	0.0951751	-0.150737	0.339918	0.721988	0.342732	0.83481	0.964157	0.754401	0.768123	0.0583364	0.133277	0.0991358	0.00396076	-0.0712119	0.241352	-0.0838988	0.0668384	-0.284015	-0.163774
Cit.11923.1.S1_at	Csi.1077	0.0353171	0.00226761	0.03052	0.0742338	0.00257477	-0.0321925	0.037342	0.920823	0.991889	0.945194	0.900564	0.996974	0.926258	0.959756	-0.234421	-0.236689	0.168737	0.200929	-0.123893	-0.154413	-0.162119	-0.199461	0.407781	0.333547
Cit.11924.1.S1_s_at	Csi.1077	0.00572852	-0.109605	0.155566	-0.0286019	-0.0365591	-0.265996	0.192878	0.98524	0.38166	0.484285	0.95384	0.917284	0.0798534	0.402369	-0.196961	-0.0873556	-0.290373	-0.0243775	0.248076	0.0925092	0.117051	-0.0758264	0.0943278	0.12293
Cit.11925.1.S1_at	---	-0.190694	-0.263326	-0.103706	-0.210829	0.0329951	0.065962	2.81782e-05	0.529656	0.335691	0.864604	0.782977	0.972686	0.902615	0.999911	-0.184102	0.0792237	0.10889	0.0429278	-0.00599273	0.0977134	-0.105766	-0.105794	-0.0689649	0.141864
Cit.11927.1.S1_s_at	Csi.1236	-0.146757	-0.379418	0.0576454	-0.122945	-0.269703	-0.494031	-0.0453753	0.253128	0.0101602	0.857689	0.750398	0.0802785	0.00576376	0.938075	-0.345884	0.0335345	0.107583	0.601614	-0.0359063	-0.0935517	-0.0884953	-0.04312	-0.12936	-0.00641494
Cit.11929.1.S1_at	Csi.6124	-0.0452563	-0.302488	0.334319	-0.168971	0.148942	0.114742	0.183141	0.916679	0.136381	0.362889	0.767797	0.697486	0.731786	0.742326	-0.533562	-0.231074	0.231381	0.116639	0.253795	-0.0805236	0.123897	-0.059244	0.00486028	0.173831
Cit.11930.1.S1_s_at	Csi.7661	-0.30883	-0.795302	-0.0518277	-0.0887193	-0.234415	-0.0597999	-0.40903	0.0189886	0.000131092	0.901025	0.881765	0.320358	0.857199	0.133526	-1.18816	-0.39286	-0.176404	-0.116605	0.29831	0.350137	0.458722	0.867751	-0.0948045	-0.00608523
Cit.11933.1.S1_at	Csi.7072	0.0138479	-0.0555183	-0.00102963	0.0985112	-0.0581767	-0.167735	0.0513815	0.973835	0.763651	0.998494	0.847702	0.882764	0.445751	0.935545	-0.0281961	0.0273222	-0.255262	-0.0875275	0.303329	0.304359	0.0982078	0.0468263	-0.155274	-0.253785
Cit.11933.1.S1_s_at	Csi.7072	-0.0690439	-0.127423	0.0247299	-0.106531	-0.158772	-0.314396	-0.00314856	0.723038	0.356934	0.944382	0.781383	0.411794	0.0627285	0.996282	-0.32391	-0.196487	-0.543678	-0.229282	0.530221	0.505491	0.212621	0.215769	-0.138637	-0.0321062
Cit.11934.1.S1_at	Csi.2492	0.0117229	-0.0143507	0.0432819	0.00659286	-0.0569629	0.0315989	-0.145525	0.984091	0.961776	0.942465	0.995501	0.935275	0.948489	0.835686	0.0438347	0.0581854	0.0198025	-0.0117964	0.0319551	-0.0113268	-0.200418	-0.0548935	0.065625	0.0590322
Cit.11934.1.S1_s_at	Csi.2492	0.0363104	-0.154764	0.149643	0.115152	-0.0160122	-0.151645	0.11962	0.896575	0.266997	0.564636	0.763805	0.974171	0.431823	0.753696	0.121585	0.276349	-0.210042	-0.0583975	-0.0514324	-0.201076	-0.222948	-0.342568	0.401841	0.286689
Cit.11938.1.S1_s_at	Csi.3479	-0.0248524	0.137201	-0.0293516	-0.18316	-0.0557747	-0.0169321	-0.0946173	0.916629	0.222952	0.917077	0.391523	0.82715	0.945014	0.762573	-0.133582	-0.270783	-0.0975006	-0.0805685	0.131196	0.160548	0.0630094	0.157627	-0.0565525	0.126607
Cit.1194.1.S1_s_at	Csi.2949	-0.383148	0.456411	-0.933482	-0.683983	0.181773	0.58441	-0.220864	0.348336	0.283105	0.255995	0.391714	0.855637	0.298832	0.880003	1.18151	0.725099	1.49284	0.908431	0.0654398	0.998922	0.0321332	0.252997	-3.17068	-2.4867
Cit.11940.1.S1_at	---	-0.0504085	0.0525179	-0.372748	0.167477	0.0149627	0.318917	-0.288992	0.88379	0.800012	0.261297	0.706589	0.981341	0.147322	0.367514	-0.194044	-0.246562	-0.0846622	-0.403579	-0.622204	-0.249456	-0.00196586	0.287026	0.841462	0.673986
Cit.11940.1.S1_s_at	Csi.6140	-0.0924236	0.160348	-0.358357	-0.082062	0.0178582	0.265343	-0.229627	0.632834	0.292438	0.232318	0.871485	0.973587	0.16562	0.431228	-0.043008	-0.203355	-0.0257073	-0.29105	-0.68132	-0.322963	0.108546	0.338173	0.519312	0.601374
Cit.11941.1.S1_at	---	-0.0459529	0.274735	-0.321334	-0.0926527	0.210415	0.645752	-0.224921	0.895734	0.109184	0.315695	0.874051	0.387319	0.00312412	0.55238	0.116451	-0.158284	0.473858	-0.171894	-0.662518	-0.341184	0.000128409	0.22505	0.212869	0.305522
Cit.11942.1.S1_at	Csi.6140	-0.0342569	0.00499774	-0.115937	0.00713006	0.00354457	0.168421	-0.161332	0.960251	0.988998	0.843755	0.995854	0.997082	0.691795	0.851724	-0.183729	-0.188726	0.087869	-0.0805519	-0.470098	-0.354162	0.140357	0.301688	0.377242	0.370111
Cit.11944.1.S1_s_at	Csi.4667	-0.097361	0.0548785	-0.118011	-0.231901	-0.0450291	-0.0679818	-0.0220765	0.642397	0.773309	0.714821	0.481455	0.925727	0.811731	0.975336	0.448099	0.393221	0.0163092	0.0842909	-0.189143	-0.0711323	-0.103498	-0.0814218	-0.364312	-0.132412
Cit.11945.1.S1_at	---	0.0293933	-0.134782	0.209151	0.0147015	0.0985004	0.208104	-0.011103	0.939154	0.456409	0.512878	0.987637	0.784953	0.372377	0.989402	-0.181189	-0.0464067	0.108065	-0.100039	-0.0601493	-0.2693	0.0703713	0.0814743	0.205938	0.191236
Cit.11946.1.S1_s_at	Csi.3154	-0.0830118	-0.637737	0.324817	0.0613687	0.0177791	-0.0898571	0.125415	0.83426	0.00662095	0.420977	0.945799	0.98445	0.824172	0.870072	-0.880645	-0.242908	0.146622	0.236479	0.17292	-0.151897	0.374811	0.249395	0.0782955	0.0169268
Cit.11947.1.S1_at	---	-0.0895644	-0.292987	0.102369	-0.0807886	0.22405	0.0208418	0.427259	0.82458	0.213643	0.843407	0.929634	0.55802	0.968619	0.306897	-0.463518	-0.170531	0.248345	0.227503	0.1763	0.0739313	0.176977	-0.250282	-0.0497568	0.0310318
Cit.11948.1.S1_at	---	-0.158604	-0.689963	0.177488	0.0318575	0.0152031	-0.0682858	0.098692	0.63287	0.00986301	0.73324	0.980295	0.989627	0.894978	0.920297	-1.14148	-0.451512	0.655908	0.724194	-0.0144542	-0.191942	0.390827	0.292135	-0.115912	-0.147769
Cit.11949.1.S1_s_at	Csi.1744	0.0669352	0.245704	-0.0994567	0.0565869	-0.0324257	0.132122	-0.196973	0.790387	0.113543	0.756172	0.925065	0.950323	0.569149	0.574728	0.0655256	-0.180178	0.0418687	-0.0902531	0.0565929	0.15605	0.110241	0.307215	-0.205237	-0.261824
Cit.11950.1.S1_s_at	Csi.3941	0.0944515	0.784215	-0.425037	-0.0729609	0.143432	0.523143	-0.236279	0.691212	0.000124264	0.226152	0.906986	0.633586	0.0155337	0.508288	0.671802	-0.112413	0.0307264	-0.492417	-0.403962	0.0210754	-0.0537422	0.182537	0.0417164	0.114677
Cit.11954.1.S1_at	Csi.2704	0.029948	-0.20066	0.142279	0.149132	0.0176835	-0.134987	0.170355	0.929682	0.194149	0.63466	0.707822	0.974767	0.552018	0.651056	-0.427472	-0.226812	-0.127814	0.00717336	0.317858	0.175579	0.13747	-0.0328843	0.163017	0.0138853
Cit.11954.1.S1_s_at	Csi.2704	-0.00523572	-0.337083	0.137955	0.183262	0.0206321	-0.0775235	0.118788	0.991401	0.0639408	0.70689	0.689995	0.975006	0.810717	0.834572	-0.501046	-0.163962	-0.125235	-0.0477116	0.380516	0.242561	0.145365	0.0265773	0.113099	-0.0701632
Cit.11955.1.S1_s_at	Csi.1602	-0.0284662	-0.0222293	-0.0209143	-0.0431176	-0.0643291	-0.190727	0.0620687	0.889758	0.859984	0.937678	0.906986	0.752165	0.139526	0.850958	-0.0331112	-0.0108818	-0.357906	-0.16718	0.0972187	0.118133	-0.0364249	-0.0984935	0.222764	0.265882
Cit.11958.1.S1_at	Csi.7360	-0.129067	-0.142787	0.169459	-0.417782	0.0970067	-0.0289055	0.222919	0.688539	0.577678	0.717454	0.329095	0.863592	0.955523	0.715554	-0.0136071	0.12918	-0.194801	-0.165896	0.114369	-0.0550899	0.0549676	-0.167951	-0.0594769	0.358305
Cit.11959.1.S1_s_at	Csi.7360	-0.143849	-0.117248	-0.0258238	-0.292833	0.0514495	-0.0366677	0.139567	0.527039	0.596958	0.961667	0.469803	0.934769	0.929991	0.821497	-0.0811125	0.036136	-0.256318	-0.21965	0.237156	0.26298	0.107594	-0.0319723	-0.173823	0.11901
Cit.11960.1.S1_at	Csi.2762	-0.0189773	0.240385	-0.0193957	-0.278497	-0.295055	-0.366276	-0.223834	0.981883	0.467326	0.982103	0.738212	0.560914	0.392571	0.812647	0.101614	-0.138771	-0.364242	0.00203394	-0.161503	-0.142107	0.0500005	0.273834	0.0503219	0.328819
Cit.11960.1.S1_s_at	Csi.2762	0.0645716	0.119316	0.148374	-0.0720187	-0.0838711	-0.121586	-0.0461562	0.913601	0.713523	0.805593	0.949444	0.919173	0.806559	0.970681	0.062248	-0.0570683	-0.118071	0.00351522	-0.0714373	-0.219811	0.142624	0.18878	-0.00139874	0.0706199
Cit.11961.1.S1_at	Csi.10574	0.121606	0.158541	0.0144789	0.195483	-0.166308	0.331265	-0.663881	0.913474	0.802941	0.992108	0.923445	0.911112	0.694432	0.575296	1.66965	1.51111	-0.0524094	-0.383674	-0.452036	-0.466515	-0.69501	-0.031129	-0.452254	-0.647737
Cit.11962.1.S1_at	---	-0.105813	-0.145425	0.176871	-0.35209	0.0135674	-0.224697	0.251832	0.78574	0.586513	0.715437	0.472342	0.989778	0.520845	0.68007	-0.404415	-0.258989	-0.226984	-0.00228729	0.221891	0.04502	0.0820659	-0.169766	0.180688	0.532777
Cit.11963.1.S1_at	---	0.0605432	0.0995102	-0.0754009	0.159355	0.0605967	-0.0114816	0.132675	0.88931	0.686013	0.878655	0.804231	0.925249	0.98165	0.849236	0.122247	0.0227372	-0.0391895	-0.0277079	-0.210276	-0.134875	0.0557989	-0.0768761	0.223748	0.0643928
Cit.11964.1.S1_at	Csi.1600	-0.0255899	1.3389	-1.49748	0.0810387	0.208938	1.08515	-0.667272	0.991939	0.148044	0.373487	0.987361	0.944619	0.3991	0.813592	1.34549	0.00659527	0.132292	-0.952857	-0.52737	0.970112	1.77735	2.44462	-2.5576	-2.63864
Cit.11964.1.S1_s_at	Csi.1600	0.128878	1.32919	-1.41992	0.481274	0.337303	1.17013	-0.495525	0.957983	0.165584	0.414531	0.884995	0.894211	0.37428	0.882997	1.37886	0.0496724	0.280319	-0.889813	-0.38704	1.03288	1.97839	2.47391	-2.71795	-3.19923
Cit.11965.1.S1_at	---	0.0789669	1.41863	-1.64953	0.470189	0.390968	1.28747	-0.505532	0.980955	0.243573	0.455203	0.918943	0.907844	0.448078	0.910789	1.48413	0.0654938	0.342187	-0.94528	-0.424061	1.22547	2.57206	3.0776	-3.4637	-3.93389
Cit.11967.1.S1_s_at	---	0.0288616	-0.0285103	-0.00470966	0.120679	-0.151773	-0.294884	-0.0086618	0.91805	0.861821	0.98908	0.727829	0.430632	0.0756323	0.989285	-0.0956364	-0.0671261	-0.123268	0.171616	0.0906643	0.095374	-0.128139	-0.119477	0.148336	0.0276568
Cit.11968.1.S1_at	Csi.1774	0.0421097	0.0980635	0.0146462	0.0148953	0.00606765	-0.123542	0.135678	0.858437	0.46703	0.966101	0.981576	0.9918	0.497451	0.66711	-0.0625771	-0.160641	-0.0742012	0.0493412	0.0245346	0.00988839	0.0829252	-0.0527525	0.0991886	0.0842933
Cit.11968.1.S1_s_at	Csi.1774	0.0235392	-0.133518	0.103085	0.101765	0.0653491	0.0511421	0.0795562	0.949604	0.406865	0.741375	0.835861	0.859493	0.86265	0.882335	-0.594664	-0.461145	-0.135255	-0.186397	0.0641172	-0.0389676	0.416564	0.337008	0.350252	0.248488
Cit.11969.1.S1_at	---	0.0115036	-0.228386	0.156452	0.106794	0.0349428	-0.0158536	0.0857392	0.981827	0.214781	0.664545	0.861142	0.954908	0.969305	0.89521	-0.434112	-0.205726	-0.0892026	-0.073349	0.0534235	-0.103028	0.231018	0.145279	0.291245	0.184452
Cit.11970.1.S1_at	Csi.5046	-0.236051	-0.744636	0.0169646	0.0123655	-0.0950329	-0.180447	-0.00961924	0.411349	0.0106326	0.982479	0.994391	0.899427	0.686927	0.995223	-0.756869	-0.0122327	0.189558	0.370005	-0.181792	-0.198757	-0.221321	-0.211701	0.517738	0.505372
Cit.11970.1.S1_s_at	Csi.5046	-0.306712	-0.899274	0.0442879	-0.0744441	-0.162563	-0.307642	-0.0174843	0.336507	0.00898152	0.960491	0.955794	0.829763	0.521057	0.99176	-0.972812	-0.0735386	0.0582984	0.36594	-0.0864595	-0.130747	-0.161727	-0.144243	0.535423	0.609867
Cit.11972.1.S1_s_at	Csi.568	0.0251311	-0.264234	0.297374	0.0430142	0.00605136	-0.0233716	0.0354743	0.957944	0.154405	0.375641	0.954831	0.994774	0.95541	0.965995	-0.52031	-0.256076	0.392991	0.416363	-0.118371	-0.415745	0.473513	0.438039	-0.183695	-0.226709
Cit.11973.1.S1_s_at	Csi.5649	0.0469302	0.222456	-0.000845729	-0.0793978	0.0515462	0.144994	-0.0419011	0.85554	0.10953	0.998516	0.864931	0.883243	0.462881	0.943116	0.288743	0.0662864	-0.259752	-0.404746	0.137845	0.138691	-0.0608347	-0.0189336	0.0166516	0.0960493
Cit.11974.1.S1_at	---	0.10065	0.457469	0.00382382	-0.156291	0.0600771	0.221438	-0.101284	0.689059	0.0141151	0.993727	0.750719	0.904219	0.370547	0.870348	0.447674	-0.00979506	-0.0811389	-0.302577	0.0229317	0.0191078	0.0407695	0.142053	-0.217658	-0.061367
Cit.11976.1.S1_at	Csi.5477	-0.0607163	-0.0458092	-0.0217533	-0.116426	0.134147	0.232717	0.0355782	0.909854	0.88756	0.975132	0.898387	0.813665	0.530161	0.974758	0.292405	0.338214	-0.153736	-0.386453	0.150433	0.172186	-0.174259	-0.209837	-0.0726892	0.043737
Cit.11976.1.S1_s_at	Csi.5477	-0.0234161	0.0573929	-0.00415421	-0.124197	-0.00107134	-0.0645463	0.0624036	0.938819	0.714659	0.991088	0.727829	0.998296	0.782681	0.897532	0.289153	0.231761	-0.471816	-0.40727	0.164269	0.168423	-0.0777435	-0.140147	0.0595871	0.183784
Cit.11977.1.S1_at	---	-0.145565	-0.864716	0.141916	0.281693	0.0720442	0.122556	0.0215329	0.66844	0.00168868	0.791625	0.637487	0.923541	0.776141	0.984335	-1.11144	-0.246722	0.525101	0.402545	0.193424	0.0515075	0.520883	0.49935	-0.276478	-0.558171
Cit.11978.1.S1_s_at	---	-0.114296	-0.770226	0.19703	0.226845	-0.0551249	-0.0753722	-0.0348776	0.780326	0.00451398	0.700775	0.741054	0.946942	0.881126	0.9759	-1.24274	-0.472511	0.430013	0.505385	0.0436203	-0.15341	0.730602	0.76548	-0.189799	-0.416644
Cit.1198.1.S1_s_at	Csi.5653 /// Csi.943	0.013367	0.0228822	-0.0360616	0.0536856	0.03209	0.162482	-0.0983016	0.979447	0.929271	0.943464	0.945517	0.960693	0.57018	0.883692	0.0103365	-0.0125457	0.0671017	-0.0953798	-0.0248506	0.011211	-0.271261	-0.172959	0.271016	0.217331
Cit.11983.1.S1_s_at	---	-0.0102288	0.0872027	0.314897	-0.433096	-0.302927	-0.721564	0.115709	0.993172	0.88756	0.750038	0.738657	0.75565	0.259653	0.956502	0.602222	0.515019	0.328501	1.05006	-0.216691	-0.531588	0.211947	0.0962375	-1.2444	-0.811308
Cit.11985.1.S1_at	---	0.113329	0.490722	-0.205004	0.0577021	0.115757	0.204902	0.0266118	0.838799	0.113184	0.747887	0.963999	0.882764	0.679232	0.984379	0.916024	0.425301	-1.20773	-1.41264	0.00634999	0.211354	-0.776887	-0.803498	1.34971	1.29201
Cit.11986.1.S1_at	---	0.47797	1.54958	-0.0751934	-0.0259877	0.149191	0.314945	-0.0165621	0.316115	0.00382681	0.95542	0.993256	0.919802	0.69568	0.99533	2.00232	0.452742	-0.926287	-1.24123	-0.335203	-0.26001	-0.81836	-0.801798	0.950921	0.976909
Cit.11987.1.S1_s_at	Csi.6767	-0.473575	-1.35555	0.154111	-0.233638	-0.0110735	0.000865699	-0.0230127	0.00495293	5.12697e-06	0.735675	0.675636	0.991573	0.998497	0.981736	-1.08319	0.272359	0.503707	0.502841	-0.081927	-0.236038	0.153707	0.17672	-0.220909	0.0127287
Cit.11989.1.S1_at	---	-0.00564549	0.500993	-0.221567	-0.296534	0.034776	0.116825	-0.0472728	0.991906	0.0167549	0.565593	0.478645	0.959754	0.726843	0.957577	0.796701	0.295708	-0.268184	-0.385008	0.125041	0.346607	-0.203959	-0.156687	-0.423376	-0.126843
Cit.11990.1.S1_s_at	Csi.6206	0.104477	0.777715	-0.319452	-0.141667	0.0327202	0.174714	-0.109274	0.759418	0.00136028	0.420977	0.84237	0.965741	0.598006	0.88627	0.952021	0.174306	-0.276432	-0.451146	0.0933012	0.412754	-0.0373218	0.0719519	-0.54055	-0.398883
Cit.11991.1.S1_s_at	Csi.6682	-0.024365	-0.161814	0.0658749	0.0221054	-0.0919204	-0.176305	-0.00753622	0.936732	0.240703	0.825683	0.968432	0.732634	0.344258	0.991733	-0.180695	-0.0188813	-0.394259	-0.217954	0.216917	0.151042	-0.0487567	-0.0412205	0.277956	0.255851
Cit.11992.1.S1_at	---	-0.0909013	-0.159916	0.0478224	-0.163365	0.148115	0.0717629	0.224467	0.712234	0.371148	0.910282	0.716001	0.623024	0.815503	0.554292	-0.0469284	0.112988	-0.0870696	-0.158832	0.0595797	0.0117574	0.120089	-0.104378	-0.0352851	0.12808
Cit.11993.1.S1_at	Csi.11638	0.0174346	-0.0529831	-0.0269114	0.132726	0.0153403	0.0373445	-0.00666384	0.981979	0.888975	0.974104	0.900442	0.990946	0.955375	0.996359	0.123727	0.17671	-0.581357	-0.618702	0.46692	0.493831	-0.195477	-0.188814	0.227944	0.0952177
Cit.11993.1.S1_s_at	Csi.11638	0.0353974	-0.00793698	-0.0108899	0.126092	-0.15603	-0.207275	-0.104785	0.942267	0.978404	0.985078	0.856289	0.685575	0.492911	0.88615	0.103504	0.111441	-0.816713	-0.609438	0.341571	0.352461	-0.0769544	0.0278308	0.346194	0.220102
Cit.11994.1.S1_at	---	0.062109	-0.0285121	0.191533	0.025188	0.0538879	0.0077144	0.100061	0.832493	0.894131	0.539672	0.971624	0.908077	0.984108	0.854417	0.0609758	0.0894879	-0.284256	-0.29197	0.385299	0.193765	-0.0414986	-0.14156	0.0274722	0.00228426
Cit.11996.1.S1_s_at	Csi.5701	-0.0118435	-0.219504	0.116972	0.0666428	-0.118182	-0.165333	-0.0710317	0.985141	0.383823	0.82479	0.945799	0.830803	0.664683	0.944927	-0.352458	-0.132954	-0.599938	-0.434605	0.167822	0.0508503	-0.162925	-0.0918934	0.811372	0.744729
Cit.11999.1.S1_at	---	-0.0739795	0.0943274	-0.0806432	-0.237865	0.0439711	0.0184389	0.0695033	0.725162	0.55039	0.794495	0.385285	0.916386	0.953879	0.890972	0.0549038	-0.0394236	-0.0368684	-0.0553073	-0.0460084	0.0346347	0.0943653	0.024862	-0.134511	0.103353
Cit.120.1.S1_x_at	Csi.4222	-0.131729	-0.382242	-0.0443747	0.0274368	0.0386574	0.0733666	0.00394829	0.691212	0.106655	0.943882	0.981724	0.961494	0.874838	0.997629	-0.331564	0.050678	0.199633	0.126266	0.0810005	0.125375	-0.109974	-0.113922	-2.80022e-05	-0.0274648
Cit.1200.1.S1_at	Csi.2838	-0.0176296	-0.221528	0.0764137	0.0916916	0.10129	0.11087	0.0917104	0.973835	0.274476	0.868256	0.898245	0.823461	0.736678	0.898155	-0.267075	-0.045547	0.0612245	-0.0496456	0.220527	0.144113	0.0818767	-0.00983372	-0.0219743	-0.113666
Cit.1200.1.S1_s_at	Csi.2838 /// Csi.4365	0.0814981	-0.0558314	0.637723	-0.334928	0.139124	0.357823	-0.0795738	0.936732	0.927069	0.444817	0.809979	0.917038	0.605666	0.969822	-0.912885	-0.857054	-0.463231	-0.821054	1.39472	0.756997	0.967006	1.04658	-0.723004	-0.388076
Cit.12000.1.S1_s_at	Csi.8283	-0.0658463	0.0447838	-0.0522492	-0.192069	-0.055283	-0.0963478	-0.0142183	0.687214	0.746514	0.842217	0.394366	0.840794	0.586534	0.97913	-0.1944	-0.239184	-0.160335	-0.0639876	-0.108622	-0.0563728	0.0935236	0.107742	0.214784	0.406853
Cit.12001.1.S1_s_at	Csi.1476	-0.037832	-0.160235	0.116389	-0.0707964	-0.00502465	-0.015568	0.00551875	0.921051	0.39113	0.750463	0.916293	0.995268	0.96917	0.995678	-0.33464	-0.174405	-0.257416	-0.241848	0.324593	0.208204	0.110451	0.104932	0.0946668	0.165463
Cit.12003.1.S1_at	---	0.0100721	-0.0361615	0.236143	-0.16946	-0.0788251	-0.163719	0.00606875	0.974724	0.800814	0.286578	0.491885	0.737424	0.308103	0.99176	-0.296697	-0.260536	-0.374888	-0.211169	0.329666	0.0935224	0.185016	0.178947	0.0933389	0.262799
Cit.12004.1.S1_at	Csi.2409	0.170689	0.602756	-0.324119	0.238603	0.0946687	0.601076	-0.411739	0.758825	0.0915658	0.643511	0.834284	0.93151	0.193936	0.626547	0.588611	-0.0141442	-0.154952	-0.756028	0.274647	0.598766	0.0171496	0.428888	-0.372168	-0.61077
Cit.12005.1.S1_at	---	0.12211	0.442496	-0.482657	0.410193	0.0429681	0.799938	-0.714001	0.892307	0.335374	0.566336	0.727829	0.978922	0.161515	0.403354	-0.161692	-0.604188	-0.477515	-1.27745	0.0590341	0.541691	0.772889	1.48689	0.0352678	-0.374925
Cit.12005.1.S1_s_at	Csi.2409	0.126333	0.41296	-0.479618	0.449485	0.0175869	0.883083	-0.847909	0.889364	0.375371	0.57142	0.692798	0.993278	0.120535	0.282635	-0.149864	-0.562824	-0.394175	-1.27726	0.0922149	0.571833	0.770994	1.6189	-0.11017	-0.559654
Cit.12006.1.S1_s_at	---	-0.129025	-0.986949	0.25613	0.339833	0.0176331	-0.255761	0.291027	0.799856	0.00303596	0.675608	0.648788	0.989671	0.581598	0.724181	-1.48405	-0.4971	0.712225	0.967986	0.457413	0.201283	0.778253	0.487226	-0.641702	-0.981536
Cit.12007.1.S1_s_at	---	-0.107144	-0.894216	0.203337	0.366202	0.0458559	-0.197709	0.28942	0.841585	0.00468675	0.736041	0.58539	0.964042	0.676503	0.710155	-1.34122	-0.447002	0.731544	0.929253	0.359554	0.156218	0.698215	0.408794	-0.564578	-0.93078
Cit.12008.1.S1_at	Csi.10774	-0.0350233	-0.278296	0.066779	0.105386	0.0695294	0.147022	-0.00796351	0.927367	0.112159	0.869098	0.856777	0.874313	0.575253	0.992915	-0.159242	0.119054	0.124192	-0.0228301	-0.0391004	-0.105879	-0.00927565	-0.00131214	0.0998894	-0.00549632
Cit.12009.1.S1_s_at	Csi.1740	-0.147315	-0.4787	-0.0735295	0.105822	-0.0278321	0.0319817	-0.0876458	0.569919	0.0297683	0.883852	0.890001	0.971717	0.946438	0.915263	-0.321109	0.157592	0.259951	0.22797	0.385035	0.458565	0.047194	0.13484	-0.622108	-0.72793
Cit.1201.1.S1_at	Csi.4365	0.0997944	-0.130082	0.699088	-0.266599	0.22767	0.332183	0.123157	0.90628	0.790314	0.345046	0.840206	0.798154	0.588414	0.942689	-0.227608	-0.097526	-0.317135	-0.649318	1.08033	0.381238	0.485599	0.362442	-0.642308	-0.37571
Cit.12010.1.S1_s_at	Csi.5041	0.0551776	0.149047	0.0342056	-0.016048	-0.0381334	-0.0852275	0.00896065	0.725147	0.163801	0.892758	0.972343	0.892089	0.598389	0.984702	-0.130355	-0.279403	-0.108354	-0.0231267	0.0849565	0.0507509	0.121964	0.113003	0.0772584	0.0933063
Cit.12013.1.S1_at	Csi.1960	-0.113452	-0.427123	0.184388	-0.10106	0.0398641	-0.173101	0.252829	0.753392	0.0696044	0.695337	0.906615	0.960177	0.632842	0.666819	-0.312089	0.115034	0.399521	0.572622	-0.0596759	-0.244064	0.158967	-0.0938624	-0.318757	-0.217697
Cit.12014.1.S1_at	Csi.1960	-0.0962665	-0.324868	0.139044	-0.105893	0.0496447	-0.175535	0.274825	0.711616	0.0735563	0.703806	0.861776	0.928641	0.503775	0.443183	-0.244844	0.0800236	0.239771	0.415307	-0.0156488	-0.154693	0.349895	0.0750697	-0.425386	-0.319494
Cit.12015.1.S1_at	Csi.5462	-0.214053	-0.647039	0.0360223	-0.0376276	-0.237571	-0.303732	-0.17141	0.315402	0.00623238	0.953348	0.967606	0.494719	0.317602	0.794349	0.0120557	0.659095	-0.165605	0.138127	0.431362	0.395339	-0.449584	-0.278175	-0.390121	-0.352494
Cit.12017.1.S1_s_at	Csi.3994	0.0242893	0.0196269	0.00361442	0.0503627	-0.0243274	-0.122008	0.0733531	0.933579	0.907127	0.99205	0.918943	0.955696	0.515695	0.867508	0.190566	0.170939	-0.312015	-0.190007	0.135053	0.131439	0.076267	0.0029139	-0.0773968	-0.127759
Cit.12018.1.S1_at	---	-0.0257742	-0.0903648	-0.104513	0.116774	-0.00898862	-0.0777785	0.0598013	0.918812	0.474868	0.652415	0.700333	0.985094	0.679623	0.884067	0.178283	0.268647	-0.139647	-0.0618687	0.0958108	0.200324	-0.149511	-0.209313	-0.0329753	-0.149749
Cit.12019.1.S1_at	Csi.7724	-0.0387854	0.154461	-0.278531	0.00653806	0.150003	0.477134	-0.177127	0.913424	0.37488	0.355206	0.994714	0.599198	0.0233943	0.674541	0.419985	0.265524	0.271846	-0.205288	-0.0973752	0.181156	-0.226893	-0.0497661	-0.276325	-0.282863
Cit.12019.1.S1_x_at	Csi.7724	0.0166073	0.253464	-0.28875	0.0856111	0.0553457	0.305969	-0.195277	0.971299	0.141785	0.354366	0.887763	0.909812	0.167804	0.637296	0.469939	0.216475	0.227115	-0.0788538	-0.0722926	0.216457	-0.275359	-0.0800821	-0.268894	-0.354505
Cit.1202.1.S1_at	Csi.1081	-0.012329	-0.156213	0.109591	0.00926101	0.0451712	0.01551	0.0748324	0.967262	0.17258	0.62176	0.988289	0.874918	0.950611	0.834572	-0.173056	-0.0168432	-0.0660167	-0.0815267	0.140184	0.0305927	-0.0606292	-0.135462	0.186009	0.176748
Cit.12020.1.S1_s_at	Csi.4938	0.0177163	0.18799	0.0179879	-0.152292	0.0224288	0.0479282	-0.00307074	0.94469	0.0838499	0.951865	0.506151	0.950874	0.803804	0.996078	0.288248	0.100258	-0.107508	-0.155436	0.0981605	0.0801727	-0.13237	-0.1293	-0.097258	0.0550335
Cit.12021.1.S1_at	Csi.4938	-0.00131856	0.385528	-0.189531	-0.199992	0.10478	0.301072	-0.0915117	0.996641	0.00828394	0.459165	0.486347	0.681249	0.0879916	0.83424	0.536919	0.151391	0.29519	-0.00588223	-0.15204	0.0374917	-0.350756	-0.259244	-0.226531	-0.0265387
Cit.12023.1.S1_at	Csi.1657	0.00108434	-0.197462	0.0849786	0.11577	0.0327786	0.0765108	-0.0109536	0.99745	0.246579	0.817598	0.82887	0.954134	0.796544	0.989453	-0.0994945	0.0979678	0.0317046	-0.0448062	0.0857885	0.000809965	-0.000641732	0.0103118	0.0170647	-0.0987049
Cit.12025.1.S1_at	---	-0.143673	-0.326152	-0.0574575	-0.0517644	-0.0747883	-0.155589	0.00601236	0.395295	0.0513127	0.880695	0.939232	0.848652	0.520727	0.995009	-0.196977	0.129175	-0.116948	0.0386413	0.325154	0.382611	-0.05538	-0.0613923	-0.248324	-0.19656
Cit.12026.1.S1_at	Csi.4887	-0.130807	-0.349384	-0.0970967	0.0500955	-0.24637	-0.39988	-0.0928595	0.50178	0.0471806	0.796895	0.943557	0.279085	0.0703173	0.878954	-0.188748	0.160635	-0.285704	0.114176	0.330327	0.427424	-0.0894347	0.00342482	-0.211002	-0.261097
Cit.12027.1.S1_s_at	Csi.5459	0.00296345	-0.194566	0.2037	-0.000154012	-0.0161844	-0.200493	0.168124	0.994392	0.23772	0.505113	0.999972	0.977996	0.369479	0.688163	-0.58962	-0.395055	0.006854	0.207347	0.0492765	-0.154423	0.394826	0.226701	0.12697	0.127124
Cit.12029.1.S1_s_at	Csi.3678	0.310722	1.49078	-0.0583948	-0.490808	0.378661	0.994561	-0.23724	0.703397	0.0125065	0.970033	0.757254	0.741437	0.179172	0.912847	2.58216	1.09138	1.68675	0.692193	-1.29008	-1.23168	-0.611781	-0.374541	-1.51761	-1.0268
Cit.1203.1.S1_s_at	Csi.2714 /// Csi.3954	-0.180733	0.121302	-0.298203	-0.370774	-0.0326273	0.0451699	-0.110424	0.374689	0.592143	0.41681	0.32099	0.96246	0.915155	0.875208	0.629213	0.507911	0.0511347	0.00596486	0.395557	0.69376	0.10256	0.212984	-1.48493	-1.11416
Cit.12031.1.S1_s_at	Csi.3816	-0.0545641	-0.215495	0.0231962	0.0269529	-0.086006	-0.243883	0.0718715	0.879559	0.242432	0.961889	0.972875	0.840206	0.325081	0.918122	-0.128514	0.086981	-0.197051	0.0468324	0.344004	0.320808	-0.0544863	-0.126358	-0.132632	-0.159585
Cit.12033.1.S1_at	Csi.5301	0.0466066	0.162539	0.0891005	-0.110408	0.0336257	0.037234	0.0300175	0.879538	0.308589	0.788755	0.819366	0.946942	0.907417	0.965829	0.561644	0.399105	0.134562	0.0973277	-0.0896152	-0.178716	-0.249756	-0.279773	-0.252594	-0.142186
Cit.12034.1.S1_s_at	Csi.9175	0.169897	0.257177	0.152321	0.105342	0.0425334	-0.0595568	0.144624	0.44218	0.224013	0.719742	0.884979	0.951912	0.886496	0.823345	0.229635	-0.0275423	-0.28667	-0.227113	-0.139628	-0.291949	0.0177925	-0.126831	0.478824	0.373482
Cit.12037.1.S1_at	Csi.2796	1.19834	2.39102	0.713917	0.526409	0.965488	1.48594	0.445041	0.000463819	2.67523e-05	0.380225	0.620318	0.0417285	0.00962374	0.706846	1.45318	-0.937836	1.94687	0.460936	-0.0093153	-0.723232	0.254141	-0.190899	-0.86372	-1.39013
Cit.12038.1.S1_at	Csi.6458	0.0491118	-0.016739	0.0256855	0.139877	0.0616428	0.148255	-0.0249696	0.922016	0.957777	0.968204	0.857351	0.931628	0.692714	0.980477	0.0356177	0.0523567	0.135065	-0.0131898	-0.113691	-0.139376	-0.130442	-0.105473	0.209504	0.0696275
Cit.12040.1.S1_s_at	---	-0.362948	-1.5006	0.339633	0.0611212	-0.206286	-0.525653	0.11308	0.123418	2.97258e-05	0.529846	0.958866	0.705457	0.153966	0.918231	-1.528	-0.0274055	-0.861002	-0.335349	1.01105	0.671412	0.226105	0.113025	0.395647	0.334526
Cit.12041.1.S1_at	---	0.0435611	0.0429113	0.0199326	0.0691594	-0.0200025	-0.00812653	-0.0318785	0.928795	0.878649	0.974328	0.939077	0.98042	0.987734	0.974469	0.0512983	0.00838705	-0.185566	-0.177439	0.121595	0.101662	-0.0666108	-0.0347323	0.125283	0.0561235
Cit.12042.1.S1_s_at	---	-0.0233935	-0.247733	-0.0263247	0.203169	-0.320228	-0.287152	-0.353304	0.975075	0.404087	0.973098	0.816183	0.449349	0.477612	0.581763	-0.182775	0.0649587	-0.56018	-0.273027	0.106737	0.133061	-0.184376	0.168928	0.464921	0.261753
Cit.12043.1.S1_s_at	Csi.11591	-0.0128154	-0.244185	0.133337	0.0720137	0.00643969	-0.160872	0.173752	0.974724	0.105157	0.652473	0.89352	0.992901	0.450551	0.626547	-0.264221	-0.020036	-0.311862	-0.150989	0.184605	0.0512682	-0.0173655	-0.191117	0.395866	0.323852
Cit.12044.1.S1_at	---	0.0377768	-0.235436	0.124687	0.225224	0.0214858	-0.0273447	0.0703162	0.936732	0.273649	0.78107	0.664235	0.977553	0.953673	0.934761	-0.316138	-0.0807019	-0.048363	-0.0210184	0.0389053	-0.085782	-0.106903	-0.177219	0.511221	0.285998
Cit.12045.1.S1_at	Csi.1136	0.0884494	0.40771	0.0141426	-0.153824	0.173733	0.385474	-0.0380077	0.786762	0.0460227	0.980453	0.797602	0.625643	0.136542	0.966918	0.640696	0.232986	-0.228054	-0.613528	0.207009	0.192866	0.0246409	0.0626486	-0.336544	-0.182719
Cit.12045.1.S1_s_at	Csi.1136	0.0488008	0.291839	-0.00296972	-0.140988	0.129088	0.142976	0.1152	0.78582	0.0115301	0.992336	0.570527	0.428117	0.345823	0.685776	0.420664	0.128825	-0.075775	-0.218751	-0.00319501	-0.000225295	-0.0538773	-0.169078	-0.0847876	0.0562001
Cit.12048.1.S1_at	Csi.10765	-0.0612492	0.235615	-0.111419	-0.3098	0.0365031	-0.128874	0.201881	0.973724	0.771633	0.952469	0.89945	0.990589	0.92779	0.94457	2.44073	2.20511	-0.725585	-0.596711	-0.504204	-0.392784	-0.55959	-0.761471	-0.707646	-0.397846
[truncated: 28,828 more rows]
